# Supplementary material for: Cdc14 phosphatase counteracts Cdk-dependent Dna2 phosphorylation to inhibit resection during recombinational DNA repair
Source: Nat Commun. 2023 May 12;14:2738. doi: 10.1038/s41467-023-38417-5 (PMC10182099; doi:10.1038/s41467-023-38417-5)
Supplement: Supplementary file 4 — Supplementary Data 1 [file 41467_2023_38417_MOESM4_ESM.zip]

Archive with 2 entries (2 files):
- PMV_RG.fasta
- __MACOSX/._PMV_RG.fasta
