# Supplementary material for: Cdc14 phosphatase counteracts Cdk-dependent Dna2 phosphorylation to inhibit resection during recombinational DNA repair
Source: Nat Commun. 2023 May 12;14:2738. doi: 10.1038/s41467-023-38417-5 (PMC10182099; doi:10.1038/s41467-023-38417-5)
Supplement: Supplementary file 6 — Source Data [file 41467_2023_38417_MOESM6_ESM.zip]

Archive with 220 entries (194 files):
- Source Data/
- __MACOSX/._Source Data
- Source Data/.DS_Store
- __MACOSX/Source Data/._.DS_Store
- Source Data/Data Analysis/
- __MACOSX/Source Data/._Data Analysis
- Source Data/Uncropped Blots/
- __MACOSX/Source Data/._Uncropped Blots
- Source Data/Data Analysis/Figure 6B cdc14-1.xlsx
- __MACOSX/Source Data/Data Analysis/._Figure 6B cdc14-1.xlsx
- Source Data/Data Analysis/Figure 8E.xlsx
- __MACOSX/Source Data/Data Analysis/._Figure 8E.xlsx
- Source Data/Data Analysis/Figure 5A.xlsx
- __MACOSX/Source Data/Data Analysis/._Figure 5A.xlsx
- Source Data/Data Analysis/Supplemental Figure 5A.xlsx
- __MACOSX/Source Data/Data Analysis/._Supplemental Figure 5A.xlsx
- Source Data/Data Analysis/Figure 7G.xlsx
- __MACOSX/Source Data/Data Analysis/._Figure 7G.xlsx
- Source Data/Data Analysis/Supplemental Figure 3A.xlsx
- __MACOSX/Source Data/Data Analysis/._Supplemental Figure 3A.xlsx
- Source Data/Data Analysis/Figure 4A.xlsx
- __MACOSX/Source Data/Data Analysis/._Figure 4A.xlsx
- Source Data/Data Analysis/Figure 4B.xlsx
- __MACOSX/Source Data/Data Analysis/._Figure 4B.xlsx
- Source Data/Data Analysis/Supplemental Figure 3B.xlsx
- __MACOSX/Source Data/Data Analysis/._Supplemental Figure 3B.xlsx
- Source Data/Data Analysis/Figure 6C.xlsx
- __MACOSX/Source Data/Data Analysis/._Figure 6C.xlsx
- Source Data/Data Analysis/Supplemental Figure 3C.xlsx
- __MACOSX/Source Data/Data Analysis/._Supplemental Figure 3C.xlsx
- Source Data/Data Analysis/Figure 2B.xlsx
- __MACOSX/Source Data/Data Analysis/._Figure 2B.xlsx
- Source Data/Data Analysis/Supplemental Figure 4D.xlsx
- __MACOSX/Source Data/Data Analysis/._Supplemental Figure 4D.xlsx
- Source Data/Data Analysis/Figure 4C.xlsx
- __MACOSX/Source Data/Data Analysis/._Figure 4C.xlsx
- Source Data/Data Analysis/Supplemental Figure 6H.xlsx
- __MACOSX/Source Data/Data Analysis/._Supplemental Figure 6H.xlsx
- Source Data/Data Analysis/Figure 6B wt.xlsx
- __MACOSX/Source Data/Data Analysis/._Figure 6B wt.xlsx
- Source Data/Data Analysis/Figure 1C.xlsx
- __MACOSX/Source Data/Data Analysis/._Figure 1C.xlsx
- Source Data/Data Analysis/Supplemental Figure 4C.xlsx
- __MACOSX/Source Data/Data Analysis/._Supplemental Figure 4C.xlsx
- Source Data/Data Analysis/Figure 5B.xlsx
- __MACOSX/Source Data/Data Analysis/._Figure 5B.xlsx
- Source Data/Data Analysis/Figure 5C.xlsx
- __MACOSX/Source Data/Data Analysis/._Figure 5C.xlsx
- Source Data/Data Analysis/Supplemental Figure 6B.xlsx
- __MACOSX/Source Data/Data Analysis/._Supplemental Figure 6B.xlsx
- Source Data/Data Analysis/Figure 2D.xlsx
- __MACOSX/Source Data/Data Analysis/._Figure 2D.xlsx
- Source Data/Uncropped Blots/Figure 4B/
- __MACOSX/Source Data/Uncropped Blots/._Figure 4B
- Source Data/Uncropped Blots/Figure 7D/
- __MACOSX/Source Data/Uncropped Blots/._Figure 7D
- Source Data/Uncropped Blots/Figure 7C/
- __MACOSX/Source Data/Uncropped Blots/._Figure 7C
- Source Data/Uncropped Blots/Figure 7B/
- __MACOSX/Source Data/Uncropped Blots/._Figure 7B
- Source Data/Uncropped Blots/Figure 4C/
- __MACOSX/Source Data/Uncropped Blots/._Figure 4C
- Source Data/Uncropped Blots/Supplemental Figure 3A/
- __MACOSX/Source Data/Uncropped Blots/._Supplemental Figure 3A
- Source Data/Uncropped Blots/.DS_Store
- __MACOSX/Source Data/Uncropped Blots/._.DS_Store
- Source Data/Uncropped Blots/Supplemental Figure 1D/
- __MACOSX/Source Data/Uncropped Blots/._Supplemental Figure 1D
- Source Data/Uncropped Blots/Figure 5A/
- __MACOSX/Source Data/Uncropped Blots/._Figure 5A
- Source Data/Uncropped Blots/Supplemental Figure 1B/
- __MACOSX/Source Data/Uncropped Blots/._Supplemental Figure 1B
- Source Data/Uncropped Blots/Supplemental Figure 5A/
- __MACOSX/Source Data/Uncropped Blots/._Supplemental Figure 5A
- Source Data/Uncropped Blots/Figure 2D/
- __MACOSX/Source Data/Uncropped Blots/._Figure 2D
- Source Data/Uncropped Blots/Figure 4A/
- __MACOSX/Source Data/Uncropped Blots/._Figure 4A
- Source Data/Uncropped Blots/Supplemental Figure 3C/
- __MACOSX/Source Data/Uncropped Blots/._Supplemental Figure 3C
- Source Data/Uncropped Blots/Figure 1C/
- __MACOSX/Source Data/Uncropped Blots/._Figure 1C
- Source Data/Uncropped Blots/Figure 2B/
- __MACOSX/Source Data/Uncropped Blots/._Figure 2B
- Source Data/Uncropped Blots/Figure 7F/
- __MACOSX/Source Data/Uncropped Blots/._Figure 7F
- Source Data/Uncropped Blots/Supplemental Figure 3B/
- __MACOSX/Source Data/Uncropped Blots/._Supplemental Figure 3B
- Source Data/Uncropped Blots/Figure 6B/
- __MACOSX/Source Data/Uncropped Blots/._Figure 6B
- Source Data/Uncropped Blots/Figure 5C/
- __MACOSX/Source Data/Uncropped Blots/._Figure 5C
- Source Data/Uncropped Blots/Supplemental Figure 4D/
- __MACOSX/Source Data/Uncropped Blots/._Supplemental Figure 4D
- Source Data/Uncropped Blots/Supplemental Figure 4C/
- __MACOSX/Source Data/Uncropped Blots/._Supplemental Figure 4C
- Source Data/Uncropped Blots/Figure 5B/
- __MACOSX/Source Data/Uncropped Blots/._Figure 5B
- Source Data/Uncropped Blots/Supplemental Figure 4B/
- __MACOSX/Source Data/Uncropped Blots/._Supplemental Figure 4B
- Source Data/Uncropped Blots/Figure 4B/3 kb, 6 kb, 21 kb.tif
- __MACOSX/Source Data/Uncropped Blots/Figure 4B/._3 kb, 6 kb, 21 kb.tif
- Source Data/Uncropped Blots/Figure 4B/0.7 kb, 27 kb, Act1, Mat.tif
- __MACOSX/Source Data/Uncropped Blots/Figure 4B/._0.7 kb, 27 kb, Act1, Mat.tif
- Source Data/Uncropped Blots/Figure 7D/Dna2-HA aF-aF 1.tiff
- __MACOSX/Source Data/Uncropped Blots/Figure 7D/._Dna2-HA aF-aF 1.tiff
- Source Data/Uncropped Blots/Figure 7D/Dna2-HA aF-Nz.tiff
- __MACOSX/Source Data/Uncropped Blots/Figure 7D/._Dna2-HA aF-Nz.tiff
- Source Data/Uncropped Blots/Figure 7C/.DS_Store
- __MACOSX/Source Data/Uncropped Blots/Figure 7C/._.DS_Store
- Source Data/Uncropped Blots/Figure 7C/Coomassie membrane_Rad53.tif
- __MACOSX/Source Data/Uncropped Blots/Figure 7C/._Coomassie membrane_Rad53.tif
- Source Data/Uncropped Blots/Figure 7C/Dna2-HA.tif
- __MACOSX/Source Data/Uncropped Blots/Figure 7C/._Dna2-HA.tif
- Source Data/Uncropped Blots/Figure 7C/Rad53.tif
- __MACOSX/Source Data/Uncropped Blots/Figure 7C/._Rad53.tif
- Source Data/Uncropped Blots/Figure 7B/.DS_Store
- __MACOSX/Source Data/Uncropped Blots/Figure 7B/._.DS_Store
- Source Data/Uncropped Blots/Figure 7B/Dna2-HA.tif
- __MACOSX/Source Data/Uncropped Blots/Figure 7B/._Dna2-HA.tif
- Source Data/Uncropped Blots/Figure 7B/Dna2 commassie 2.tiff
- __MACOSX/Source Data/Uncropped Blots/Figure 7B/._Dna2 commassie 2.tiff
- Source Data/Uncropped Blots/Figure 7B/Pol12 commassie.tiff
- __MACOSX/Source Data/Uncropped Blots/Figure 7B/._Pol12 commassie.tiff
- Source Data/Uncropped Blots/Figure 7B/Rad53.tiff
- __MACOSX/Source Data/Uncropped Blots/Figure 7B/._Rad53.tiff
- Source Data/Uncropped Blots/Figure 7B/Pol12-HA.tiff
- __MACOSX/Source Data/Uncropped Blots/Figure 7B/._Pol12-HA.tiff
- Source Data/Uncropped Blots/Figure 7B/Rad53 commassie.tiff
- __MACOSX/Source Data/Uncropped Blots/Figure 7B/._Rad53 commassie.tiff
- Source Data/Uncropped Blots/Figure 4C/3 kb, 6 kb, 21 kb.tif
- __MACOSX/Source Data/Uncropped Blots/Figure 4C/._3 kb, 6 kb, 21 kb.tif
- Source Data/Uncropped Blots/Figure 4C/0.7 kb, 27 kb, Act1, Mat.tiff
- __MACOSX/Source Data/Uncropped Blots/Figure 4C/._0.7 kb, 27 kb, Act1, Mat.tiff
- Source Data/Uncropped Blots/Supplemental Figure 3A/0.7 kb, 27 kb, Act1, Mat.tiff
- __MACOSX/Source Data/Uncropped Blots/Supplemental Figure 3A/._0.7 kb, 27 kb, Act1, Mat.tiff
- Source Data/Uncropped Blots/Supplemental Figure 3A/3 kb, 6 kb, 21 kb.tiff
- __MACOSX/Source Data/Uncropped Blots/Supplemental Figure 3A/._3 kb, 6 kb, 21 kb.tiff
- Source Data/Uncropped Blots/Supplemental Figure 1D/3 kb, 6 kb, 21 kb.tif
- __MACOSX/Source Data/Uncropped Blots/Supplemental Figure 1D/._3 kb, 6 kb, 21 kb.tif
- Source Data/Uncropped Blots/Supplemental Figure 1D/.DS_Store
- __MACOSX/Source Data/Uncropped Blots/Supplemental Figure 1D/._.DS_Store
- Source Data/Uncropped Blots/Supplemental Figure 1D/0,7 kb, actin and mat .tif
- __MACOSX/Source Data/Uncropped Blots/Supplemental Figure 1D/._0,7 kb, actin and mat .tif
- Source Data/Uncropped Blots/Figure 5A/0.7 kb, 27 kb, Act1, Mat.tiff
- __MACOSX/Source Data/Uncropped Blots/Figure 5A/._0.7 kb, 27 kb, Act1, Mat.tiff
- Source Data/Uncropped Blots/Figure 5A/3 kb, 6 kb, 21 kb.tiff
- __MACOSX/Source Data/Uncropped Blots/Figure 5A/._3 kb, 6 kb, 21 kb.tiff
- Source Data/Uncropped Blots/Supplemental Figure 1B/Coomassie Rad53.tiff
- __MACOSX/Source Data/Uncropped Blots/Supplemental Figure 1B/._Coomassie Rad53.tiff
- Source Data/Uncropped Blots/Supplemental Figure 1B/Rad53.tiff
- __MACOSX/Source Data/Uncropped Blots/Supplemental Figure 1B/._Rad53.tiff
- Source Data/Uncropped Blots/Supplemental Figure 5A/0.7 kb, 27 kb, Act1, Mat.tiff
- __MACOSX/Source Data/Uncropped Blots/Supplemental Figure 5A/._0.7 kb, 27 kb, Act1, Mat.tiff
- Source Data/Uncropped Blots/Supplemental Figure 5A/3 kb, 6 kb, 21 kb.tiff
- __MACOSX/Source Data/Uncropped Blots/Supplemental Figure 5A/._3 kb, 6 kb, 21 kb.tiff
- Source Data/Uncropped Blots/Figure 2D/Ymv80 wt vs cdc14-1.tif
- __MACOSX/Source Data/Uncropped Blots/Figure 2D/._Ymv80 wt vs cdc14-1.tif
- Source Data/Uncropped Blots/Figure 4A/0.7 kb, 27 kb, Act1, Mat.tiff
- __MACOSX/Source Data/Uncropped Blots/Figure 4A/._0.7 kb, 27 kb, Act1, Mat.tiff
- Source Data/Uncropped Blots/Figure 4A/3 kb, 6 kb, 21 kb.tiff
- __MACOSX/Source Data/Uncropped Blots/Figure 4A/._3 kb, 6 kb, 21 kb.tiff
- Source Data/Uncropped Blots/Supplemental Figure 3C/0.7 kb, 27 kb, Act1, Mat.tiff
- __MACOSX/Source Data/Uncropped Blots/Supplemental Figure 3C/._0.7 kb, 27 kb, Act1, Mat.tiff
- Source Data/Uncropped Blots/Supplemental Figure 3C/3 kb, 6 kb, 21 kb.tiff
- __MACOSX/Source Data/Uncropped Blots/Supplemental Figure 3C/._3 kb, 6 kb, 21 kb.tiff
- Source Data/Uncropped Blots/Figure 1C/.DS_Store
- __MACOSX/Source Data/Uncropped Blots/Figure 1C/._.DS_Store
- Source Data/Uncropped Blots/Figure 1C/Uncropped Film Right.tif
- __MACOSX/Source Data/Uncropped Blots/Figure 1C/._Uncropped Film Right.tif
- Source Data/Uncropped Blots/Figure 1C/Uncropped Film Left.tif
- __MACOSX/Source Data/Uncropped Blots/Figure 1C/._Uncropped Film Left.tif
- Source Data/Uncropped Blots/Figure 2B/3kb, 6kb, 21 kb.tiff
- __MACOSX/Source Data/Uncropped Blots/Figure 2B/._3kb, 6kb, 21 kb.tiff
- Source Data/Uncropped Blots/Figure 2B/0.7 kb, Met5, Mat.tiff
- __MACOSX/Source Data/Uncropped Blots/Figure 2B/._0.7 kb, Met5, Mat.tiff
- Source Data/Uncropped Blots/Figure 7F/aF to Nz Dna2.tif
- __MACOSX/Source Data/Uncropped Blots/Figure 7F/._aF to Nz Dna2.tif
- Source Data/Uncropped Blots/Figure 7F/commassie Dna2 aF-Nz 2.tiff
- __MACOSX/Source Data/Uncropped Blots/Figure 7F/._commassie Dna2 aF-Nz 2.tiff
- Source Data/Uncropped Blots/Figure 7F/aF to aF Dna2.tiff
- __MACOSX/Source Data/Uncropped Blots/Figure 7F/._aF to aF Dna2.tiff
- Source Data/Uncropped Blots/Figure 7F/commassie Dna2 aF-aF 2.tiff
- __MACOSX/Source Data/Uncropped Blots/Figure 7F/._commassie Dna2 aF-aF 2.tiff
- Source Data/Uncropped Blots/Supplemental Figure 3B/0.7 kb, 27 kb, Act1, Mat.tiff
- __MACOSX/Source Data/Uncropped Blots/Supplemental Figure 3B/._0.7 kb, 27 kb, Act1, Mat.tiff
- Source Data/Uncropped Blots/Supplemental Figure 3B/3 kb, 6 kb, 21 kb.tiff
- __MACOSX/Source Data/Uncropped Blots/Supplemental Figure 3B/._3 kb, 6 kb, 21 kb.tiff
- Source Data/Uncropped Blots/Figure 6B/Wt 0.7 kb, 27 kb, Act1, Mat.tiff
- __MACOSX/Source Data/Uncropped Blots/Figure 6B/._Wt 0.7 kb, 27 kb, Act1, Mat.tiff
- Source Data/Uncropped Blots/Figure 6B/cdc14-1 3 kb, 6 kb, 21 kb.tiff
- __MACOSX/Source Data/Uncropped Blots/Figure 6B/._cdc14-1 3 kb, 6 kb, 21 kb.tiff
- Source Data/Uncropped Blots/Figure 6B/Wt 3 kb, 6 kb, 21 kb.tif
- __MACOSX/Source Data/Uncropped Blots/Figure 6B/._Wt 3 kb, 6 kb, 21 kb.tif
- Source Data/Uncropped Blots/Figure 6B/cdc14-1 0.7 kb, 27 kb, Act1, Mat.tiff
- __MACOSX/Source Data/Uncropped Blots/Figure 6B/._cdc14-1 0.7 kb, 27 kb, Act1, Mat.tiff
- Source Data/Uncropped Blots/Figure 5C/0.7 kb, 27 kb, Act1, Mat.tiff
- __MACOSX/Source Data/Uncropped Blots/Figure 5C/._0.7 kb, 27 kb, Act1, Mat.tiff
- Source Data/Uncropped Blots/Figure 5C/3 kb, 6 kb, 21 kb.tiff
- __MACOSX/Source Data/Uncropped Blots/Figure 5C/._3 kb, 6 kb, 21 kb.tiff
- Source Data/Uncropped Blots/Supplemental Figure 4D/0.7 kb, 27 kb, Act1, Mat.tiff
- __MACOSX/Source Data/Uncropped Blots/Supplemental Figure 4D/._0.7 kb, 27 kb, Act1, Mat.tiff
- Source Data/Uncropped Blots/Supplemental Figure 4D/3 kb, 6 kb, 21 kb.tiff
- __MACOSX/Source Data/Uncropped Blots/Supplemental Figure 4D/._3 kb, 6 kb, 21 kb.tiff
- Source Data/Uncropped Blots/Supplemental Figure 4C/3 kb, 6 kb, 21 kb.tif
- __MACOSX/Source Data/Uncropped Blots/Supplemental Figure 4C/._3 kb, 6 kb, 21 kb.tif
- Source Data/Uncropped Blots/Supplemental Figure 4C/0.7 kb, 27 kb, Act1, Mat.tif
- __MACOSX/Source Data/Uncropped Blots/Supplemental Figure 4C/._0.7 kb, 27 kb, Act1, Mat.tif
- Source Data/Uncropped Blots/Figure 5B/0.7 kb, 27 kb, Act1, Mat.tiff
- __MACOSX/Source Data/Uncropped Blots/Figure 5B/._0.7 kb, 27 kb, Act1, Mat.tiff
- Source Data/Uncropped Blots/Figure 5B/3 kb, 6 kb, 21 kb.tiff
- __MACOSX/Source Data/Uncropped Blots/Figure 5B/._3 kb, 6 kb, 21 kb.tiff
- Source Data/Uncropped Blots/Supplemental Figure 4B/Dna2.tif
- __MACOSX/Source Data/Uncropped Blots/Supplemental Figure 4B/._Dna2.tif
- Source Data/Uncropped Blots/Supplemental Figure 4B/Rad53_coomassie membrane.tif
- __MACOSX/Source Data/Uncropped Blots/Supplemental Figure 4B/._Rad53_coomassie membrane.tif
- Source Data/Uncropped Blots/Supplemental Figure 4B/Dna2_coomassie membrane_1.tif
- __MACOSX/Source Data/Uncropped Blots/Supplemental Figure 4B/._Dna2_coomassie membrane_1.tif
- Source Data/Uncropped Blots/Supplemental Figure 4B/Rad53.tif
- __MACOSX/Source Data/Uncropped Blots/Supplemental Figure 4B/._Rad53.tif
