# Supplementary material for: Cdc14 phosphatase counteracts Cdk-dependent Dna2 phosphorylation to inhibit resection during recombinational DNA repair
Source: Nat Commun. 2023 May 12;14:2738. doi: 10.1038/s41467-023-38417-5 (PMC10182099; doi:10.1038/s41467-023-38417-5)
Supplement: Supplementary file 6 — Source Data [file 41467_2023_38417_MOESM6_ESM.zip › Source Data/Data Analysis/Figure 6B cdc14-1.xlsx]

## Sheet: cdc14-1 Nz vs aF E1
	Nocodazole							Actin Normalization						T0 Normalization
	Uncut/Repair	0,7	3	6	21	27	Act1	UR/Actin	0,7/Actin	3/Actin	6/Actin	21/Actin	27/Actin	UR/Actin	0,7/Actin	3/Actin	6/Actin	21/Actin	27/Actin
0	9006.35	9811.35	10041.5	13133	12696.9	15741.4	19637.4	0.458633	0.499627	0.511345	0.668776	0.646568	0.801605	1	1	1	1	1	1
1	2308.82	9363.53	9166.82	14418.8	12566.9	16405.5	21170.5	0.109058	0.442291	0.432999	0.68108	0.593605	0.774923	0.23779	0.885243	0.846784	1.0184	0.918087	0.966714
2	1713.7	5566.7	4800.99	8945.7	9813.11	13723.6	18201	0.0941541	0.305846	0.263776	0.491495	0.539153	0.754002	0.205293	0.612149	0.515848	0.734917	0.833869	0.940615
3	1743.94	4061.23	2535.65	7882.65	10765.1	14901.8	21060.6	0.0828057	0.192835	0.120397	0.374283	0.511146	0.707567	0.180549	0.385959	0.235452	0.559654	0.790553	0.882687
4	2087.99	2638.7	914.991	3347.28	9139.41	13392.1	18498.7	0.112872	0.142642	0.0494625	0.180947	0.494057	0.723949	0.246106	0.285498	0.0967301	0.270564	0.764122	0.903124
5	2682.82	2517.53	903.698	2058.53	7723.94	11751.1	18630.4	0.144002	0.13513	0.0485066	0.110493	0.414588	0.630749	0.313981	0.270462	0.0948608	0.165216	0.641214	0.786857
6	2707.41	2221.7	836.163	1992.99	5378.41	9664.41	16032.7	0.168868	0.138573	0.0521536	0.124308	0.335465	0.602793	0.368198	0.277353	0.101993	0.185874	0.51884	0.751983
7	3206.23	2032.41	927.335	2482.53	4915.94	8212.82	16133.5	0.198731	0.125974	0.0574788	0.153874	0.304703	0.509053	0.433312	0.252136	0.112407	0.230083	0.471263	0.635042
8	3191.94	2288.53	998.113	2179.11	4486.94	6317.82	15660.8	0.203817	0.146131	0.0637331	0.139144	0.286507	0.403416	0.444401	0.29248	0.124638	0.208058	0.443121	0.50326
9	2736.7	1917.99	758.042	1656.28	2832.41	3787.82	14314.7	0.191181	0.133988	0.0529555	0.115705	0.197867	0.264611	0.416849	0.268175	0.103561	0.17301	0.306027	0.330101
10	2411.06	2207.65	755.456	1467.94	2143.48	3020.28	14328.4	0.168272	0.154075	0.0527245	0.10245	0.149597	0.210791	0.366899	0.308381	0.10311	0.15319	0.231371	0.262961
11	1122.99	999.456	624.92	1451.41	1392.75	2646.23	12694	0.0884663	0.0787346	0.0492296	0.114338	0.109717	0.208464	0.192891	0.157587	0.0962747	0.170966	0.169692	0.260058
12	781.113	1271.75	782.627	1240.7	1811.99	2510.65	13035.5	0.0599219	0.0975602	0.060038	0.0951782	0.139004	0.1926	0.130653	0.195266	0.117412	0.142317	0.214988	0.240268
	alfa factor							Actin Normalization						T0 Normalization
	Uncut/Repair	0,7	3	6	21	27	Act1	UR/Actin	0,7/Actin	3/Actin	6/Actin	21/Actin	27/Actin	UR/Actin	0,7/Actin	3/Actin	6/Actin	21/Actin	27/Actin
0	5567.65	7542.65	8497.94	12234.4	12656.5	12934.8	16836.6	0.330686	0.44799	0.504729	0.72665	0.751722	0.768251	1	1	1	1	1	1
1	1099.99	5691.11	7944.99	13077.7	13106.4	13366.5	16260.7	0.0676472	0.349992	0.488601	0.804252	0.806017	0.822014	0.204566	0.78125	0.968046	1.10679	1.07223	1.06998
2	1106.82	3688.77	4407.65	9552.65	11683.8	11033	16757.4	0.0660498	0.220128	0.263028	0.570057	0.697232	0.658397	0.199736	0.491369	0.521127	0.7845	0.927514	0.857008
3	830.577	1620.41	2201.53	7672.53	11145.9	10855.5	15361.8	0.0540676	0.105483	0.143312	0.499454	0.725561	0.706656	0.163501	0.235458	0.283938	0.687338	0.965199	0.919825
4	718.577	1016.41	859.456	3466.7	9916.11	9970.53	14773.7	0.0486389	0.0687983	0.0581747	0.234653	0.6712	0.674884	0.147085	0.153571	0.115259	0.322925	0.892884	0.878468
5	658.82	917.941	871.284	1980.41	7785.94	8100.82	14167.5	0.0465021	0.0647919	0.0614987	0.139785	0.549562	0.571788	0.140623	0.144628	0.121845	0.192369	0.731072	0.744272
6	598.456	1185.53	1487.7	2510.53	6827.94	8049.53	14618.8	0.0409374	0.0810959	0.101766	0.171733	0.467065	0.550628	0.123795	0.181022	0.201625	0.236335	0.621327	0.716729
7	339.799	1100.82	1455.82	2124.82	3218.23	5981.41	13018.5	0.0261012	0.084558	0.111827	0.163215	0.247204	0.459453	0.0789304	0.18875	0.221558	0.224613	0.328851	0.598051
8	292.092	981.82	1470.7	2200.82	2227.53	3937.11	11672.5	0.0250239	0.0841137	0.125997	0.188547	0.190835	0.337297	0.0756726	0.187758	0.249632	0.259474	0.253864	0.439046
9	343.385	877.163	1520.41	2169.99	2451.23	2501.82	11338.8	0.030284	0.0773593	0.134089	0.191377	0.216181	0.220642	0.0915793	0.172681	0.265665	0.263369	0.287581	0.2872
10	420.335	912.991	1310.53	1851.11	2380.94	2131.99	11859.5	0.0354428	0.0769838	0.110504	0.156087	0.200762	0.17977	0.10718	0.171843	0.218938	0.214803	0.267069	0.233999
11	620.82	844.698	1154.58	1557.53	2458.53	1375.58	12976.5	0.0478418	0.0650943	0.0889743	0.120026	0.18946	0.106005	0.144674	0.145303	0.176281	0.165178	0.252034	0.137982
12	790.042	844.698	1471.11	2185.94	2723.23	1350.23	13644.5	0.057902	0.0619077	0.107817	0.160207	0.199585	0.0989583	0.175096	0.13819	0.213615	0.220473	0.265504	0.12881

## Sheet: cdc14-1 Nz vs aF E2
	Nocodazole							Actin Normalization						T0 Normalization
	Uncut/Repair	0,7	3	6	21	27	Act1	UR/Actin	0,7/Actin	3/Actin	6/Actin	21/Actin	27/Actin	UR/Actin	0,7/Actin	3/Actin	6/Actin	21/Actin	27/Actin
0	16110.5	7059.65	6754.23	6518.65	7709.65	6357.35	10893.7	1.47888	0.648048	0.620012	0.598386	0.707715	0.58358	1	1	1	1	1	1
1	1035.34	4357.82	5786.82	5998.53	7409.82	5426.53	8921.82	0.116045	0.488445	0.648614	0.672343	0.830528	0.608231	0.0784685	0.753718	1.04613	1.1236	1.17353	1.04224
2	902.527	1533.99	2392.99	3059.99	5449.99	3814.99	7724.7	0.116837	0.198583	0.309784	0.396131	0.705528	0.493869	0.0790035	0.306432	0.499643	0.661999	0.99691	0.846275
3	905.163	326.506	1107.11	2354.82	5340.82	3820.53	8352.23	0.108374	0.0390921	0.132553	0.281939	0.639448	0.457426	0.0732811	0.0603228	0.213791	0.471166	0.903539	0.783827
4	602.627	79.142	344.335	871.82	4569.11	2765.82	7083.53	0.0850744	0.0111727	0.0486107	0.123077	0.645034	0.390458	0.0575263	0.0172405	0.0784028	0.205682	0.911431	0.669074
5	805.87	89.314	305.042	633.991	3445.99	2025.99	5975.7	0.134858	0.0149462	0.0510471	0.106095	0.576668	0.339038	0.0911893	0.0230634	0.0823325	0.177302	0.81483	0.580963
6	1718.53	356.213	590.749	915.113	2977.11	2118.53	6700.53	0.256476	0.0531619	0.0881646	0.136573	0.44431	0.316173	0.173426	0.082034	0.142198	0.228236	0.62781	0.541782
7	1153.7	244.506	467.749	648.991	1166.11	1028.82	4147.23	0.278185	0.0589564	0.112786	0.156488	0.281178	0.248074	0.188105	0.0909754	0.181909	0.261516	0.397305	0.42509
8	2313.82	460.042	949.577	1095.82	1456.82	1603.53	5354.53	0.432124	0.0859165	0.177341	0.204653	0.272073	0.299471	0.292197	0.132577	0.286028	0.342008	0.384438	0.513162
9	1815.23	355.335	739.991	726.284	876.577	676.577	4064.53	0.446604	0.0874235	0.182061	0.178688	0.215665	0.166459	0.301988	0.134903	0.293641	0.298617	0.304735	0.285238
10	2414.53	481.627	855.577	789.406	827.991	715.991	4821.53	0.500781	0.099891	0.177449	0.163725	0.171728	0.148499	0.338622	0.154141	0.286203	0.273612	0.242651	0.254462
11	2152.41	343.92	764.284	678.284	660.042	454.87	4275.41	0.503439	0.0804415	0.178763	0.158648	0.154381	0.106392	0.34042	0.124129	0.288322	0.265126	0.21814	0.18231
12	2840.82	529.92	610.506	664.627	698.335	504.456	5641.7	0.50354	0.0939292	0.108213	0.117806	0.123781	0.0894156	0.340488	0.144942	0.174534	0.196873	0.174902	0.153219
	alfa factor							Actin Normalization						T0 Normalization
	Uncut/Repair	0,7	3	6	21	27	Act1	UR/Actin	0,7/Actin	3/Actin	6/Actin	21/Actin	27/Actin	UR/Actin	0,7/Actin	3/Actin	6/Actin	21/Actin	27/Actin
0	9596.6	4387.35	5474.35	5771.35	6239.35	3308.36	6965.06	1.37782	0.629909	0.785974	0.828615	0.895808	0.474993	1	1	1	1	1	1
1	1693.58	3059.28	4284.99	4884.99	5416.99	2643.99	6154.41	0.275181	0.497088	0.696248	0.793739	0.880181	0.429609	0.199722	0.44495	0.778501	0.7415	0.776034	0.716739
2	1445.94	1494.41	2051.41	2685.82	4534.11	2582.82	7193.23	0.201014	0.207752	0.285185	0.373381	0.63033	0.359062	0.145893	0.185961	0.318877	0.348808	0.555747	0.599042
3	935.87	250.506	683.577	1818.53	3997.53	2115.53	6371.23	0.14689	0.0393183	0.107291	0.285428	0.627434	0.332044	0.10661	0.0351943	0.119966	0.266643	0.553193	0.553965
4	1021.75	135.678	251.335	616.82	2758.82	1951.82	6611.23	0.154547	0.0205223	0.0380164	0.0932988	0.417293	0.295228	0.112168	0.0183698	0.0425075	0.0871585	0.367917	0.492543
5	1170.87	195.385	293.92	368.335	2108.11	1610.82	6197.23	0.188934	0.0315278	0.0474276	0.0594354	0.34017	0.259926	0.137126	0.0282209	0.0530306	0.0555237	0.299919	0.433647
6	2316.23	271.213	524.163	526.87	1899.41	1659.11	6605.23	0.350666	0.0410603	0.0793557	0.0797655	0.287561	0.251182	0.254508	0.0367536	0.0887307	0.0745159	0.253535	0.419059
7	1410.23	99.971	231.335	312.213	522.335	735.698	4309.53	0.327236	0.0231977	0.0536799	0.0724472	0.121205	0.170714	0.237503	0.0207645	0.0600216	0.0676792	0.106863	0.284811
8	1556.41	251.627	362.698	509.991	472.042	687.698	5068.23	0.30709	0.0496479	0.071563	0.100625	0.0931374	0.135688	0.222881	0.0444405	0.0800173	0.0940025	0.0821169	0.226375
9	1564.7	304.749	399.991	496.113	357.042	428.991	4255.23	0.367711	0.0716174	0.0939998	0.116589	0.0839065	0.100815	0.266879	0.0641057	0.105105	0.108916	0.0739783	0.168195
10	1947.11	389.042	472.406	516.527	526.042	485.527	4599.53	0.423329	0.084583	0.102708	0.1123	0.114369	0.10556	0.307246	0.0757114	0.114841	0.104909	0.100836	0.176111
11	1946.7	422.87	616.284	522.87	590.284	387.577	4181.7	0.465528	0.101124	0.147376	0.125038	0.141159	0.0926841	0.337873	0.0905174	0.164787	0.116809	0.124456	0.15463
12	3102.95	1081.26	963.764	795.264	1264.06	697.764	5691.06	0.545231	0.189993	0.169347	0.139739	0.222113	0.122607	0.39572	0.170065	0.189353	0.130542	0.195831	0.204551

## Sheet: Average
	Nocodazole E1						Nocodazole E2						Nocodazole Average
	UR/Actin	0,7/Actin	3/Actin	6/Actin	21/Actin	27/Actin	UR/Actin	0,7/Actin	3/Actin	6/Actin	21/Actin	27/Actin	UR/Actin	0,7/Actin	3/Actin	6/Actin	21/Actin	27/Actin
0	1	1	1	1	1	1	1	1	1	1	1	1	1	1	1	1	1	1
1	0.23779	0.885243	0.846784	1.0184	0.918087	0.966714	0.0784685	0.753718	1.04613	1.1236	1.17353	1.04224	0.158129	0.81948	0.946458	1.071	1.04581	1.00448
2	0.205293	0.612149	0.515848	0.734917	0.833869	0.940615	0.0790035	0.306432	0.499643	0.661999	0.99691	0.846275	0.142148	0.459291	0.507745	0.698458	0.915389	0.893445
3	0.180549	0.385959	0.235452	0.559654	0.790553	0.882687	0.0732811	0.0603228	0.213791	0.471166	0.903539	0.783827	0.126915	0.223141	0.224622	0.51541	0.847046	0.833257
4	0.246106	0.285498	0.0967301	0.270564	0.764122	0.903124	0.0575263	0.0172405	0.0784028	0.205682	0.911431	0.669074	0.151816	0.151369	0.0875664	0.238123	0.837777	0.786099
5	0.313981	0.270462	0.0948608	0.165216	0.641214	0.786857	0.0911893	0.0230634	0.0823325	0.177302	0.81483	0.580963	0.202585	0.146763	0.0885966	0.171259	0.728022	0.68391
6	0.368198	0.277353	0.101993	0.185874	0.51884	0.751983	0.173426	0.082034	0.142198	0.228236	0.62781	0.541782	0.270812	0.179694	0.122096	0.207055	0.573325	0.646883
7	0.433312	0.252136	0.112407	0.230083	0.471263	0.635042	0.188105	0.0909754	0.181909	0.261516	0.397305	0.42509	0.310709	0.171556	0.147158	0.245799	0.434284	0.530066
8	0.444401	0.29248	0.124638	0.208058	0.443121	0.50326	0.292197	0.132577	0.286028	0.342008	0.384438	0.513162	0.368299	0.212529	0.205333	0.275033	0.413779	0.508211
9	0.416849	0.268175	0.103561	0.17301	0.306027	0.330101	0.301988	0.134903	0.293641	0.298617	0.304735	0.285238	0.359419	0.201539	0.198601	0.235814	0.305381	0.307669
10	0.366899	0.308381	0.10311	0.15319	0.231371	0.262961	0.338622	0.154141	0.286203	0.273612	0.242651	0.254462	0.35276	0.231261	0.194656	0.213401	0.237011	0.258711
11	0.192891	0.157587	0.0962747	0.170966	0.169692	0.260058	0.34042	0.124129	0.288322	0.265126	0.21814	0.18231	0.266655	0.140858	0.192298	0.218046	0.193916	0.221184
12	0.130653	0.195266	0.117412	0.142317	0.214988	0.240268	0.340488	0.144942	0.174534	0.196873	0.174902	0.153219	0.23557	0.170104	0.145973	0.169595	0.194945	0.196744
	alfa factor E1						alpha factor E2						alpha factor Average
	UR/Actin	0,7/Actin	3/Actin	6/Actin	21/Actin	27/Actin	UR/Actin	0,7/Actin	3/Actin	6/Actin	21/Actin	27/Actin	UR/Actin	0,7/Actin	3/Actin	6/Actin	21/Actin	27/Actin
0	1	1	1	1	1	1	1	1	1	1	1	1	1	1	1	1	1	1
1	0.204566	0.78125	0.968046	1.10679	1.07223	1.06998	0.199722	0.44495	0.778501	0.7415	0.776034	0.716739	0.202144	0.6131	0.873274	0.924147	0.924131	0.89336
2	0.199736	0.491369	0.521127	0.7845	0.927514	0.857008	0.145893	0.185961	0.318877	0.348808	0.555747	0.599042	0.172814	0.338665	0.420002	0.566654	0.74163	0.728025
3	0.163501	0.235458	0.283938	0.687338	0.965199	0.919825	0.10661	0.0351943	0.119966	0.266643	0.553193	0.553965	0.135056	0.135326	0.201952	0.47699	0.759196	0.736895
4	0.147085	0.153571	0.115259	0.322925	0.892884	0.878468	0.112168	0.0183698	0.0425075	0.0871585	0.367917	0.492543	0.129626	0.0859705	0.0788835	0.205042	0.6304	0.685506
5	0.140623	0.144628	0.121845	0.192369	0.731072	0.744272	0.137126	0.0282209	0.0530306	0.0555237	0.299919	0.433647	0.138874	0.0864245	0.0874378	0.123946	0.515495	0.58896
6	0.123795	0.181022	0.201625	0.236335	0.621327	0.716729	0.254508	0.0367536	0.0887307	0.0745159	0.253535	0.419059	0.189152	0.108888	0.145178	0.155425	0.437431	0.567894
7	0.0789304	0.18875	0.221558	0.224613	0.328851	0.598051	0.237503	0.0207645	0.0600216	0.0676792	0.106863	0.284811	0.158217	0.104757	0.14079	0.146146	0.217857	0.441431
8	0.0756726	0.187758	0.249632	0.259474	0.253864	0.439046	0.222881	0.0444405	0.0800173	0.0940025	0.0821169	0.226375	0.149277	0.116099	0.164825	0.176738	0.16799	0.33271
9	0.0915793	0.172681	0.265665	0.263369	0.287581	0.2872	0.266879	0.0641057	0.105105	0.108916	0.0739783	0.168195	0.179229	0.118393	0.185385	0.186142	0.18078	0.227698
10	0.10718	0.171843	0.218938	0.214803	0.267069	0.233999	0.307246	0.0757114	0.114841	0.104909	0.100836	0.176111	0.207213	0.123777	0.166889	0.159856	0.183953	0.205055
11	0.144674	0.145303	0.176281	0.165178	0.252034	0.137982	0.337873	0.0905174	0.164787	0.116809	0.124456	0.15463	0.241274	0.11791	0.170534	0.140993	0.188245	0.146306
12	0.175096	0.13819	0.213615	0.220473	0.265504	0.12881	0.127082	0.123696	0.238851	0.205963	0.234088	0.2149	0.151089	0.130943	0.226233	0.213218	0.249796	0.171855
