# Supplementary material for: Cdc14 phosphatase counteracts Cdk-dependent Dna2 phosphorylation to inhibit resection during recombinational DNA repair
Source: Nat Commun. 2023 May 12;14:2738. doi: 10.1038/s41467-023-38417-5 (PMC10182099; doi:10.1038/s41467-023-38417-5)
Supplement: Supplementary file 6 — Source Data [file 41467_2023_38417_MOESM6_ESM.zip › Source Data/Data Analysis/Figure 8E.xlsx]

## Sheet: Hoja1
	WT
	A	B	C	D	E
AVERAGE	31.6265	7.83133	43.9759	10.8434	5.72289			1	32.1586
SD	1.18964	3.17434	5.09675	6.51482	2.94591			1	30.4762
1	32.1586	9.2511	46.2555	7.92952	4.40529			2	9.2511
2	30.4762	4.7619	39.0476	17.1429	8.57143			2	4.7619
								3	46.2555
	CDC14							3	39.0476
	A	B	C	D	E			4	7.92952
AVERAGE	22.1622	14.5946	48.1081	8.64865	6.48649			4	17.1429
SD	0.259189	0.950361	3.37906	0.0287988	2.19831			5	4.40529
1	22.4138	15.5172	44.8276	8.62069	8.62069			5	8.57143
2	22.0472	14.1732	49.6063	8.66142	5.51181			6
								6
	Average							7	22.4138
	A	B	C	D	E			7	22.0472
WT	31.6265	7.83133	43.9759	10.8434	5.72289			8	15.5172
cdc14-1	22.1622	14.5946	48.1081	8.64865	6.48649			8	14.1732
								9	44.8276
	SD							9	49.6063
	A	B	C	D	E			10	8.62069
WT	1.18964	3.17434	5.09675	6.51482	2.94591			10	8.66142
cdc14-1	0.259189	0.950361	3.37906	0.0287988	2.19831			11	8.62069
								11	5.51181
