# Supplementary material for: Cdc14 phosphatase counteracts Cdk-dependent Dna2 phosphorylation to inhibit resection during recombinational DNA repair
Source: Nat Commun. 2023 May 12;14:2738. doi: 10.1038/s41467-023-38417-5 (PMC10182099; doi:10.1038/s41467-023-38417-5)
Supplement: Supplementary file 6 — Source Data [file 41467_2023_38417_MOESM6_ESM.zip › Source Data/Data Analysis/Figure 5A.xlsx]

## Sheet: pRS305-Dna2 E1
	cdc14-1 Dna2-AID							Actin Normalization						T0 Normalization
	Uncut/Repair	0,7	3	6	21	27	Actin	UR/Actin	0,7/Actin	3/Actin	6/Actin	21/Actin	27/Actin	UR/Actin	0,7/Actin	3/Actin	6/Actin	21/Actin	27/Actin
0	12384.3	14385.2	12306.9	10532.5	10986.5	11455.5	13708.6	0.903397	1.04935	0.89775	0.768313	0.80143	0.835642	1	1	1	1	1	1
1	913.355	13722.2	13079.6	11231.5	11806.2	12368.2	14151.6	0.0645405	0.969653	0.924249	0.793655	0.834266	0.873978	0.0714421	0.92405	1.02952	1.03298	1.04097	1.04588
2	1145.13	9395.65	8022.11	6424.7	8853.7	10454.7	12561.8	0.0911599	0.747953	0.638611	0.511446	0.70481	0.83226	0.100908	0.712777	0.711346	0.665675	0.87944	0.995952
3	1279.94	4168.65	4885.82	5658.7	9447.7	10298.7	12805.1	0.0999555	0.325546	0.381552	0.441909	0.737807	0.804265	0.110644	0.310235	0.425009	0.575169	0.920612	0.962451
4	1824.06	2472.41	2164.7	2156.99	6370.41	7500.41	11159.1	0.163459	0.221559	0.193985	0.193294	0.57087	0.672133	0.180939	0.211139	0.216079	0.251583	0.712314	0.804331
5	2360.7	2968.23	2444.53	1971.82	6132.82	7146.53	11794.6	0.20015	0.251659	0.207257	0.167179	0.519966	0.605913	0.221553	0.239824	0.230863	0.217593	0.648798	0.725086
6	3911.36	3881.11	3127.23	2213.82	6118.23	7187.23	12041.6	0.324819	0.322307	0.259701	0.183847	0.508089	0.596865	0.359553	0.307149	0.28928	0.239287	0.633978	0.714258
9	4255.82	4423.82	4152.23	2847.82	3613.53	4909.82	9542.94	0.445965	0.46357	0.435111	0.298422	0.37866	0.514498	0.493654	0.441768	0.484668	0.388412	0.47248	0.615691
12	5958.23	5563.23	4785.53	3382.11	3589.53	5436.23	10224.6	0.582732	0.5441	0.468038	0.33078	0.351066	0.531679	0.645046	0.518511	0.521346	0.430528	0.438049	0.636252
15	5027.82	4750.53	4809.53	3291.41	4073.53	4785.82	9255.65	0.543216	0.513257	0.519632	0.355611	0.440113	0.51707	0.601304	0.489119	0.578815	0.462846	0.549159	0.61877
18	4446.82	4053.23	4590.23	3207.82	4096.82	4090.23	8451.94	0.52613	0.479563	0.543098	0.379536	0.484719	0.48394	0.582391	0.457009	0.604955	0.493987	0.604818	0.579124
21	4221.23	3871.53	3639.23	2628.11	3435.23	3819.53	7934.65	0.532	0.487927	0.458651	0.33122	0.432941	0.481373	0.588889	0.46498	0.510889	0.4311	0.54021	0.576052
24	3572.06	4038.7	4269.41	2899.99	3353.99	4026.41	7781.82	0.459027	0.518991	0.548638	0.372662	0.431003	0.517412	0.508112	0.494583	0.611126	0.48504	0.537793	0.619179
	cdc14-1 Dna2-AID pRS305-Dna2							Actin Normalization						T0 Normalization
	Uncut/Repair	0,7	3	6	21	27	Actin	UR/Actin	0,7/Actin	3/Actin	6/Actin	21/Actin	27/Actin	UR/Actin	0,7/Actin	3/Actin	6/Actin	21/Actin	27/Actin
0	13698.7	13056.2	13532.9	9462.89	6158.48	9240.06	13481.9	1.01608	0.968424	1.00378	0.701896	0.456796	0.685368	1	1	1	1	1	1
1	1542.41	10039.7	12603.4	7373.7	5580.7	7805.99	11117	0.138743	0.903095	1.13371	0.663282	0.501997	0.702168	0.136547	0.932541	1.12943	0.944985	1.09895	1.02451
2	937.406	5631.53	7269.23	4172.53	3990.82	5835.82	9393.53	0.0997928	0.599511	0.773856	0.444192	0.424848	0.62126	0.0982134	0.619059	0.770939	0.632845	0.93006	0.906461
3	874.234	2955.53	5127.53	3780.41	4928.82	7658.82	11762.5	0.0743237	0.251266	0.435921	0.321394	0.419027	0.65112	0.0731474	0.259459	0.434278	0.457894	0.917318	0.95003
4	686.991	1067.41	1796.82	1409.41	3348.82	5178.82	9589.53	0.0716397	0.11131	0.187373	0.146973	0.349216	0.54005	0.0705059	0.114939	0.186667	0.209395	0.764491	0.78797
5	701.577	964.406	1389.82	780.456	2473.53	3909.53	8345.53	0.0840662	0.11556	0.166535	0.0935179	0.29639	0.468458	0.0827358	0.119328	0.165907	0.133236	0.648844	0.683512
6	740.991	1146.65	1805.36	871.527	2244.94	3362.65	8757.35	0.0846136	0.130935	0.206153	0.0995194	0.256349	0.38398	0.0832744	0.135205	0.205376	0.141786	0.561189	0.560253
9	1161.11	1534.23	1857.82	711.698	687.284	1178.41	6958.53	0.166862	0.220483	0.266985	0.102277	0.0987686	0.169347	0.164221	0.227672	0.265979	0.145715	0.21622	0.247089
12	1341.53	1688.11	2279.58	795.87	1033.99	1013.58	7069.11	0.189773	0.238801	0.32247	0.112584	0.146269	0.143381	0.18677	0.246588	0.321255	0.1604	0.320206	0.209203
15	870.991	1019.28	1534.53	641.82	634.991	569.456	6542.65	0.133125	0.155791	0.234542	0.0980979	0.0970541	0.0870375	0.131018	0.16087	0.233658	0.139761	0.212467	0.126994
18	734.113	1125.99	1039.53	561.749	474.698	591.698	6825.65	0.107552	0.164965	0.152297	0.0822997	0.0695462	0.0866874	0.10585	0.170344	0.151723	0.117253	0.152248	0.126483
21	718.577	971.991	769.991	580.87	584.698	629.163	6843.82	0.104996	0.142025	0.112509	0.0848751	0.0854345	0.0919316	0.103335	0.146655	0.112085	0.120923	0.18703	0.134135
24	852.77	1172.99	855.284	522.456	698.577	827.577	7852.82	0.108594	0.149372	0.108914	0.066531	0.0889587	0.105386	0.106875	0.154242	0.108504	0.0947875	0.194745	0.153765

## Sheet: pRS305-Dna2 E2
	cdc14-1 Dna2-AID							Actin Normalization						T0 Normalization
	Uncut/Repair	0,7	3	6	21	27	Actin	UR/Actin	0,7/Actin	3/Actin	6/Actin	21/Actin	27/Actin	UR/Actin	0,7/Actin	3/Actin	6/Actin	21/Actin	27/Actin
0	11885.5	17369.1	15665.3	12982.8	13839.5	16093.9	15898.5	0.747583	1.0925	0.985329	0.816601	0.870488	1.01229	1	1	1	1	1	1
1	1648.11	15273.9	13515.4	11554.6	11698.2	14444.2	14605.5	0.112842	1.04576	0.925359	0.791115	0.800942	0.988957	0.150942	0.957223	0.939137	0.96879	0.920107	0.976953
2	958.577	10615.4	8955.82	8229.11	9924.65	13913.9	14135.4	0.0678139	0.75098	0.633574	0.582163	0.702113	0.984333	0.0907109	0.687397	0.643007	0.71291	0.806574	0.972385
3	1121.36	6269.48	6543.18	6971.48	9358.72	13315.2	16294.4	0.0688186	0.384764	0.401561	0.427846	0.574353	0.817169	0.0920549	0.352187	0.40754	0.523935	0.659806	0.80725
4	842.991	3895.41	3729.53	3883.82	6786.65	10986.2	13934.4	0.0604971	0.279553	0.267649	0.278722	0.487043	0.788425	0.0809236	0.255884	0.271634	0.341319	0.559505	0.778855
5	1242.53	4154.06	3564.65	3275.48	5702.72	7943.82	13181.4	0.094264	0.315147	0.270431	0.248493	0.432635	0.602656	0.126092	0.288464	0.274458	0.304302	0.497003	0.595341
6	1614.7	4406.7	3742.99	2809.11	4526.65	7098.35	11297.7	0.142923	0.390053	0.331306	0.248645	0.40067	0.628301	0.19118	0.357028	0.336238	0.304487	0.460282	0.620675
9	3220.65	6448.65	6347.65	5158.65	5147.18	6785.82	10806.1	0.298041	0.596762	0.587415	0.477385	0.476324	0.627964	0.398673	0.546236	0.596162	0.5846	0.547192	0.620342
12	2893.82	5956.82	5581.82	5471.82	4792.53	6566.94	9331.23	0.310122	0.638374	0.598187	0.586398	0.513601	0.703759	0.414833	0.584325	0.607093	0.718097	0.590014	0.695217
15	2621.11	5238.53	5088.82	4701.7	5360.53	6228.7	9551.23	0.274427	0.548466	0.532792	0.492261	0.561239	0.652135	0.367085	0.502029	0.540725	0.602817	0.644741	0.64422
18	3222.7	5781.82	4788.82	4259.53	5032.53	7132.82	9287.23	0.347003	0.622556	0.515635	0.458643	0.541876	0.768024	0.464167	0.569846	0.523312	0.561649	0.622496	0.758702
21	4468.82	6774.53	5099.82	4799.82	5973.53	8613.23	10261.2	0.435505	0.660206	0.496999	0.467762	0.582145	0.839396	0.582551	0.604308	0.504399	0.572816	0.668757	0.829207
24	3761.53	6172.82	5153.11	4441.41	5071.53	7744.11	9898.23	0.38002	0.623628	0.520609	0.448707	0.512367	0.782373	0.508332	0.570828	0.528361	0.549481	0.588597	0.772877
	cdc14-1 Dna2-AID pRS305-Dna2							Actin Normalization						T0 Normalization
	Uncut/Repair	0,7	3	6	21	27	Actin	UR/Actin	0,7/Actin	3/Actin	6/Actin	21/Actin	27/Actin	UR/Actin	0,7/Actin	3/Actin	6/Actin	21/Actin	27/Actin
0	10301.9	17181.1	13506.5	12703.5	10427.6	15736.7	12349.2	0.834216	1.39127	1.09371	1.02869	0.8444	1.27431	1	1	1	1	1	1
1	1671.36	13190.4	9984.06	10163.6	7949.65	12343.5	11327.1	0.147554	1.1645	0.881434	0.897289	0.701828	1.08974	0.176878	0.837004	0.805909	0.872264	0.831156	0.855157
2	926.82	7462.53	6164.23	7605.82	7366.82	11676.9	11272.2	0.0822215	0.662027	0.546851	0.674739	0.653537	1.0359	0.0985614	0.475844	0.499995	0.655921	0.773966	0.812911
3	1051.82	3409.53	3411.53	5463.82	7708.82	10904.5	11975.2	0.0878329	0.284715	0.284882	0.45626	0.64373	0.91059	0.105288	0.204644	0.260472	0.443535	0.762352	0.714573
4	882.991	1821.99	1970.41	3639.99	6991.7	9811.23	12247.4	0.0720962	0.148765	0.160884	0.297205	0.570872	0.801087	0.0864238	0.106928	0.147098	0.288916	0.676068	0.628642
5	1009.65	1692.06	1512.36	1831.65	5037.65	7288.82	12129.4	0.08324	0.139501	0.124686	0.15101	0.415327	0.600924	0.0997823	0.100269	0.114002	0.146798	0.491861	0.471567
6	657.82	1487.11	1323.53	908.82	2259.11	3734.36	8510.23	0.0772975	0.174744	0.155522	0.106791	0.265458	0.438808	0.0926588	0.1256	0.142196	0.103813	0.314375	0.344348
9	902.113	2128.53	1918.23	1220.65	1436.82	1820.23	6869.23	0.131327	0.309864	0.27925	0.177698	0.209167	0.264984	0.157425	0.22272	0.255323	0.172742	0.247711	0.207942
12	182.971	1493.58	1921.11	1322.11	1066.28	1345.65	5574.28	0.0328241	0.267941	0.344639	0.237181	0.191286	0.241403	0.0393473	0.192587	0.315108	0.230566	0.226535	0.189438
15	797.698	1377.06	1360.77	968.184	1125.23	901.698	6795.65	0.117384	0.202639	0.200241	0.142471	0.165582	0.132688	0.140711	0.14565	0.183084	0.138498	0.196094	0.104125
18	850.527	1482.41	1388.53	980.648	1056.26	785.87	7293.94	0.116607	0.203238	0.190367	0.134447	0.144813	0.107743	0.139781	0.146081	0.174056	0.130697	0.171498	0.0845498
21	1241.11	2313.11	2214.13	1529.08	1691.55	1485.53	10930.1	0.11355	0.211629	0.202573	0.139897	0.154761	0.135912	0.136116	0.152112	0.185216	0.135995	0.183279	0.106655
24	1044.58	3452.36	2413.96	2169.38	2987.38	2448.82	13805.8	0.0756622	0.250066	0.174851	0.157135	0.216386	0.177376	0.0906986	0.179739	0.159869	0.152753	0.25626	0.139194

## Sheet: Average
	Exp1							Exp2							Average
	cdc14-1 Dna2-AID							cdc14-1 Dna2-AID							cdc14-1 Dna2-AID
	UR/Actin	0,7/Actin	3/Actin	6/Actin	21/Actin	27/Actin		UR/Actin	0,7/Actin	3/Actin	6/Actin	21/Actin	27/Actin		UR/Actin	0,7/Actin	3/Actin	6/Actin	21/Actin	27/Actin
0	1	1	1	1	1	1	0	1	1	1	1	1	1	0	1	1	1	1	1	1
1	0.0714421	0.92405	1.02952	1.03298	1.04097	1.04588	1	0.150942	0.957223	0.939137	0.96879	0.920107	0.976953	1	0.111192	0.940637	0.984327	1.00089	0.980539	1.01141
2	0.100908	0.712777	0.711346	0.665675	0.87944	0.995952	2	0.0907109	0.687397	0.643007	0.71291	0.806574	0.972385	2	0.0958094	0.700087	0.677176	0.689293	0.843007	0.984169
3	0.110644	0.310235	0.425009	0.575169	0.920612	0.962451	3	0.0920549	0.352187	0.40754	0.523935	0.659806	0.80725	3	0.101349	0.331211	0.416275	0.549552	0.790209	0.88485
4	0.180939	0.211139	0.216079	0.251583	0.712314	0.804331	4	0.0809236	0.255884	0.271634	0.341319	0.559505	0.778855	4	0.130931	0.233512	0.243856	0.296451	0.63591	0.791593
5	0.221553	0.239824	0.230863	0.217593	0.648798	0.725086	5	0.126092	0.288464	0.274458	0.304302	0.497003	0.595341	5	0.173822	0.264144	0.25266	0.260947	0.5729	0.660214
6	0.359553	0.307149	0.28928	0.239287	0.633978	0.714258	6	0.19118	0.357028	0.336238	0.304487	0.460282	0.620675	6	0.275366	0.332089	0.312759	0.271887	0.54713	0.667467
9	0.493654	0.441768	0.484668	0.388412	0.47248	0.615691	9	0.398673	0.546236	0.596162	0.5846	0.547192	0.620342	9	0.446163	0.494002	0.540415	0.486506	0.509836	0.618017
12	0.645046	0.518511	0.521346	0.430528	0.438049	0.636252	12	0.414833	0.584325	0.607093	0.718097	0.590014	0.695217	12	0.52994	0.551418	0.56422	0.574312	0.514032	0.665735
15	0.601304	0.489119	0.578815	0.462846	0.549159	0.61877	15	0.367085	0.502029	0.540725	0.602817	0.644741	0.64422	15	0.484195	0.495574	0.55977	0.532831	0.59695	0.631495
18	0.582391	0.457009	0.604955	0.493987	0.604818	0.579124	18	0.464167	0.569846	0.523312	0.561649	0.622496	0.758702	18	0.523279	0.513427	0.564133	0.527818	0.613657	0.668913
21	0.588889	0.46498	0.510889	0.4311	0.54021	0.576052	21	0.582551	0.604308	0.504399	0.572816	0.668757	0.829207	21	0.58572	0.534644	0.507644	0.501958	0.604484	0.702629
24	0.508112	0.494583	0.611126	0.48504	0.537793	0.619179	24	0.508332	0.570828	0.528361	0.549481	0.588597	0.772877	24	0.508222	0.532706	0.569743	0.517261	0.563195	0.696028
	cdc14-1 Dna2-AID pRS305-Dna2							cdc14-1 Dna2-AID pRS305-Dna2							cdc14-1 Dna2-AID pRS305-Dna2
	UR/Actin	0,7/Actin	3/Actin	6/Actin	21/Actin	27/Actin		UR/Actin	0,7/Actin	3/Actin	6/Actin	21/Actin	27/Actin		UR/Actin	0,7/Actin	3/Actin	6/Actin	21/Actin	27/Actin
0	1	1	1	1	1	1	0	1	1	1	1	1	1	0	1	1	1	1	1	1
1	0.136547	0.932541	1.12943	0.944985	1.09895	1.02451	1	0.176878	0.837004	0.805909	0.872264	0.831156	0.855157	1	0.156712	0.884772	0.967672	0.908625	0.965054	0.939834
2	0.0982134	0.619059	0.770939	0.632845	0.93006	0.906461	2	0.0985614	0.475844	0.499995	0.655921	0.773966	0.812911	2	0.0983874	0.547451	0.635467	0.644383	0.852013	0.859686
3	0.0731474	0.259459	0.434278	0.457894	0.917318	0.95003	3	0.105288	0.204644	0.260472	0.443535	0.762352	0.714573	3	0.0892177	0.232051	0.347375	0.450714	0.839835	0.832302
4	0.0705059	0.114939	0.186667	0.209395	0.764491	0.78797	4	0.0864238	0.106928	0.147098	0.288916	0.676068	0.628642	4	0.0784649	0.110933	0.166883	0.249155	0.720279	0.708306
5	0.0827358	0.119328	0.165907	0.133236	0.648844	0.683512	5	0.0997823	0.100269	0.114002	0.146798	0.491861	0.471567	5	0.091259	0.109798	0.139955	0.140017	0.570352	0.57754
6	0.0832744	0.135205	0.205376	0.141786	0.561189	0.560253	6	0.0926588	0.1256	0.142196	0.103813	0.314375	0.344348	6	0.0879666	0.130402	0.173786	0.1228	0.437782	0.452301
9	0.164221	0.227672	0.265979	0.145715	0.21622	0.247089	9	0.157425	0.22272	0.255323	0.172742	0.247711	0.207942	9	0.160823	0.225196	0.260651	0.159229	0.231966	0.227516
12	0.18677	0.246588	0.321255	0.1604	0.320206	0.209203	12	0.0393473	0.192587	0.315108	0.230566	0.226535	0.189438	12	0.113058	0.219587	0.318182	0.195483	0.273371	0.19932
15	0.131018	0.16087	0.233658	0.139761	0.212467	0.126994	15	0.140711	0.14565	0.183084	0.138498	0.196094	0.104125	15	0.135865	0.15326	0.208371	0.139129	0.20428	0.115559
18	0.10585	0.170344	0.151723	0.117253	0.152248	0.126483	18	0.139781	0.146081	0.174056	0.130697	0.171498	0.0845498	18	0.122815	0.158212	0.162889	0.123975	0.161873	0.105516
21	0.103335	0.146655	0.112085	0.120923	0.18703	0.134135	21	0.136116	0.152112	0.185216	0.135995	0.183279	0.106655	21	0.119726	0.149384	0.14865	0.128459	0.185155	0.120395
24	0.106875	0.154242	0.108504	0.0947875	0.194745	0.153765	24	0.0906986	0.179739	0.159869	0.152753	0.25626	0.139194	24	0.098787	0.166991	0.134187	0.12377	0.225502	0.14648
