# Supplementary material for: Cdc14 phosphatase counteracts Cdk-dependent Dna2 phosphorylation to inhibit resection during recombinational DNA repair
Source: Nat Commun. 2023 May 12;14:2738. doi: 10.1038/s41467-023-38417-5 (PMC10182099; doi:10.1038/s41467-023-38417-5)
Supplement: Supplementary file 6 — Source Data [file 41467_2023_38417_MOESM6_ESM.zip › Source Data/Data Analysis/Supplemental Figure 5A.xlsx]

## Sheet: E1
	cdc14 Dna2AID							Actin Normalization						T0 Normalization
	Uncut/Repair	0,7	3	6	21	27	Actin	UR/Actin	0,7/Actin	3/Actin	6/Actin	21/Actin	27/Actin	UR/Actin	0,7/Actin	3/Actin	6/Actin	21/Actin	27/Actin
0	9883.94	7524.35	7936.65	9165.65	12102.8	8122.35	15315.6	0.645349	0.491285	0.518205	0.59845	0.790223	0.53033	1	1	1	1	1	1
1	1360.99	3913.7	4964.7	6320.99	9096.7	5268.7	11777	0.115564	0.332317	0.421559	0.536724	0.772413	0.447372	0.179071	0.676424	0.813498	0.896857	0.977462	0.843572
2	1663.82	3135.82	3630.82	5112.82	10119.2	5700.53	14338.8	0.116036	0.218694	0.253216	0.356572	0.705723	0.397559	0.179804	0.445147	0.488641	0.595826	0.893069	0.749644
3	1953.53	1308.53	2224.11	4098.82	9667.94	6071.53	15298.8	0.127691	0.0855312	0.145378	0.267917	0.63194	0.396862	0.197864	0.174097	0.280542	0.447686	0.799699	0.74833
4	2796.82	976.82	1624.41	2762.53	10094.9	6210.53	17252.8	0.162108	0.056618	0.0941531	0.16012	0.585118	0.359972	0.251194	0.115245	0.181691	0.267558	0.740448	0.678769
5	2282.11	979.284	958.577	1387.11	6840.94	4109.53	14246.8	0.160184	0.068737	0.0672836	0.097363	0.480173	0.288452	0.248213	0.139913	0.12984	0.162692	0.607643	0.54391
6	2288.82	1172.99	1266.99	1503.82	5812.94	3244.82	12638.5	0.181099	0.0928107	0.100248	0.118987	0.459938	0.25674	0.280621	0.188914	0.193453	0.198825	0.582036	0.484114
9	3983.65	2545.11	2441.7	2755.94	6289.77	3936.36	13307.9	0.299344	0.191248	0.183477	0.20709	0.472633	0.29579	0.463848	0.38928	0.354062	0.346044	0.598101	0.557746
12	3609.82	2345.53	2329.82	2678.53	6043.94	3604.11	10294.8	0.350644	0.227836	0.22631	0.260182	0.587086	0.35009	0.54334	0.463754	0.436719	0.43476	0.742937	0.660135
15	3067.82	1891.99	2621.82	3148.82	7390.23	4158.11	12575.8	0.243946	0.150447	0.208481	0.250387	0.587654	0.330643	0.378006	0.306231	0.402314	0.418392	0.743657	0.623467
18	3149.82	2014.41	2186.41	3166.82	6627.23	4295.82	12451.8	0.252961	0.161776	0.175589	0.254326	0.53223	0.344995	0.391975	0.329291	0.338841	0.424974	0.673519	0.650529
21	4042.65	2737.65	3000.82	4001.94	7780.77	5882.35	15445.4	0.261739	0.177247	0.194286	0.259103	0.503761	0.380849	0.405577	0.360783	0.374921	0.432957	0.637493	0.718136
24	2148.53	1167.16	1555.41	2464.36	4605.06	3223.36	8833.65	0.243221	0.132127	0.176077	0.278974	0.521309	0.364895	0.376882	0.268941	0.339783	0.46616	0.659699	0.688052
	cdc14 Dna2AID pRS305-Dna2-S17-237D							Actin Normalization						T0 Normalization
	Uncut/Repair	0,7	3	6	21	27	Actin	UR/Actin	0,7/Actin	3/Actin	6/Actin	21/Actin	27/Actin	UR/Actin	0,7/Actin	3/Actin	6/Actin	21/Actin	27/Actin
0	14159.1	11506.6	12467.4	13555.4	18247.4	13730.9	21697.4	0.652571	0.530325	0.574603	0.624747	0.840994	0.632839	1	1	1	1	1	1
1	1629.06	7571.94	9961.65	11427.4	14994.6	11279.6	19577.8	0.0832098	0.386762	0.508824	0.58369	0.765902	0.576146	0.127511	0.729293	0.885524	0.934283	0.91071	0.910414
2	744.234	4488.82	5816.53	7907.82	13297.5	9322.82	19138.2	0.0388873	0.234547	0.303922	0.413195	0.694815	0.487131	0.0595909	0.442271	0.528925	0.66138	0.826182	0.769754
3	730.113	1748.53	2883.53	5623.53	11332.8	8495.82	18929.2	0.0385707	0.0923718	0.152332	0.297082	0.598694	0.44882	0.0591057	0.17418	0.265108	0.475523	0.711888	0.709216
4	1224.41	1285.99	1515.41	4119.82	12314.5	8371.53	20139.2	0.060797	0.063855	0.0752465	0.204567	0.611469	0.415682	0.0931654	0.120407	0.130954	0.32744	0.727079	0.656853
5	1111.41	1006.65	1064.94	1870.11	9072.94	5350.94	18950.1	0.0586492	0.0531211	0.0561972	0.0986864	0.478782	0.282371	0.0898741	0.100167	0.0978019	0.157962	0.569304	0.446196
6	1550.65	1612.82	1518.41	1994.82	7500.53	5209.11	17990.2	0.0861939	0.0896498	0.0844017	0.110883	0.416922	0.289552	0.132084	0.169047	0.146887	0.177485	0.495749	0.457545
9	1968.06	2177.94	2498.82	2700.11	4285.82	2959.82	14469.2	0.136017	0.150522	0.172699	0.186611	0.296202	0.20456	0.208433	0.28383	0.300554	0.298698	0.352205	0.323241
12	1914.48	2101.06	2900.11	3042.65	4423.35	2338.65	15030.1	0.127377	0.139791	0.192954	0.202437	0.294301	0.155598	0.195192	0.263594	0.335805	0.324031	0.349943	0.245873
15	1606.77	1712.65	1726.53	1866.53	2869.82	1769.77	14015.1	0.114646	0.1222	0.123191	0.13318	0.204767	0.126276	0.175683	0.230425	0.214393	0.213174	0.243481	0.199539
18	1671.72	2603.65	1671.23	2131.36	3280.36	2151.3	14745.3	0.113373	0.176574	0.11334	0.144544	0.222467	0.145897	0.173733	0.332955	0.197249	0.231365	0.264529	0.230544
21	2046.01	1984.99	1511.16	2152.99	3238.99	2181.94	14100.8	0.145099	0.140771	0.107168	0.152685	0.229702	0.154738	0.222349	0.265443	0.186509	0.244395	0.273131	0.244514
24	2183.43	1661.99	1128.28	2385.53	4381.82	2051.77	14831.1	0.14722	0.112061	0.0760756	0.160846	0.295448	0.138343	0.225599	0.211307	0.132397	0.257459	0.351308	0.218606

## Sheet: E2
	cdc14 Dna2AID							Actin Normalization						T0 Normalization
	Uncut/Repair	0,7	3	6	21	27	Actin	UR/Actin	0,7/Actin	3/Actin	6/Actin	21/Actin	27/Actin	UR/Actin	0,7/Actin	3/Actin	6/Actin	21/Actin	27/Actin
0	8784.35	13766.4	11451.6	12536.1	11395.1	16262.1	19187.5	0.457817	0.717466	0.596829	0.653346	0.59388	0.847535	1	1	1	1	1	1
1	2224.53	12918.5	12044.8	13137.2	12495.2	15205.5	20213.9	0.110049	0.63909	0.595867	0.64991	0.618149	0.75223	0.240378	0.89076	0.998388	0.99474	1.04087	0.88755
2	2136.53	8103.53	7497.82	9692.23	11311.2	13867.5	19980.6	0.10693	0.405569	0.375254	0.485081	0.566109	0.694048	0.233564	0.56528	0.628746	0.742457	0.953239	0.818902
3	1852.7	3169.99	3553.7	7353.7	9024.99	12223.7	17241.1	0.107458	0.183862	0.206118	0.426521	0.523458	0.708985	0.234719	0.256266	0.345354	0.652826	0.881419	0.836526
4	2860.53	3489.53	3000.82	5548.23	10713.2	13225.5	20661.9	0.138444	0.168887	0.145234	0.268524	0.518501	0.640091	0.302401	0.235393	0.243343	0.410999	0.873073	0.755239
5	2894.23	3612.53	2445.11	3305.23	7747.23	9471.53	18863.9	0.153427	0.191504	0.129618	0.175214	0.41069	0.502097	0.335127	0.266918	0.217178	0.26818	0.691537	0.59242
6	2966.36	4323.35	2133.94	2663.36	6138.06	8025.35	16641.5	0.178251	0.259794	0.12823	0.160043	0.368841	0.48225	0.389349	0.3621	0.214853	0.244959	0.62107	0.569003
9	4194.23	5693.53	3665.82	3972.53	5712.23	7325.23	15069.9	0.278318	0.377807	0.243254	0.263606	0.379048	0.486082	0.607924	0.526585	0.407577	0.403471	0.638257	0.573525
12	5152.53	5892.82	3701.82	3558.11	5784.82	6921.94	13546.6	0.380354	0.435002	0.273265	0.262656	0.42703	0.510971	0.8308	0.606304	0.457861	0.402017	0.71905	0.60289
15	5658.53	6817.82	4106.41	4717.82	7133.53	10018.4	16430.6	0.344389	0.414945	0.249924	0.287135	0.43416	0.609736	0.75224	0.578349	0.418752	0.439484	0.731056	0.719422
18	6482.06	8212.35	5660.35	6957.94	8973.65	11493.8	18237.2	0.355431	0.450308	0.310374	0.381525	0.492052	0.630238	0.77636	0.627637	0.520039	0.583955	0.828538	0.743613
21	5088.53	7213.53	4488.82	5027.82	7365.82	10011.4	16221.6	0.313687	0.444685	0.276718	0.309945	0.454073	0.61716	0.685181	0.6198	0.463647	0.474397	0.764588	0.728182
24	5302.06	8470.35	5102.65	5804.65	8547.35	10668.5	16881.5	0.314076	0.501754	0.302263	0.343847	0.506316	0.631963	0.686029	0.699343	0.506448	0.526286	0.852555	0.745649
	cdc14 Dna2AID pRS305-Dna2-S17-237D							Actin Normalization						T0 Normalization
	Uncut/Repair	0,7	3	6	21	27	Actin	UR/Actin	0,7/Actin	3/Actin	6/Actin	21/Actin	27/Actin	UR/Actin	0,7/Actin	3/Actin	6/Actin	21/Actin	27/Actin
0	8863.48	14986.5	7600.65	7949.48	8794.18	12780.9	17206.2	0.515133	0.870994	0.441739	0.462013	0.511106	0.742808	1	1	1	1	1	1
1	1912.53	10723.5	5599.11	6171.82	6897.53	10753.5	15672.8	0.122028	0.684212	0.35725	0.393791	0.440095	0.686126	0.236887	0.785553	0.808735	0.852339	0.861064	0.923692
2	1441.48	6527.48	3574.77	4216.48	7480.89	9146.18	16998.2	0.0848018	0.38401	0.210303	0.248055	0.440099	0.538068	0.164621	0.440888	0.47608	0.5369	0.861073	0.724371
3	832.284	1888.28	1268.7	2739.99	6122.7	6987.7	14391	0.0578337	0.131213	0.0881592	0.190396	0.425454	0.485561	0.112269	0.150647	0.199573	0.412102	0.832417	0.653683
4	1114.23	1804.82	637.577	1737.11	5539.23	6284.53	14927.8	0.0746414	0.120903	0.0427107	0.116367	0.371068	0.420994	0.144897	0.138811	0.0966875	0.251871	0.72601	0.566761
5	1599.94	1447.46	625.698	940.82	4667.53	4237.53	13775.8	0.116141	0.105072	0.04542	0.068295	0.33882	0.307606	0.225459	0.120635	0.102821	0.147821	0.662916	0.414113
6	1973.48	2258.77	1001.53	1263.36	4741.35	5216.06	16648.4	0.118539	0.135675	0.0601577	0.0758847	0.284794	0.313308	0.230113	0.155771	0.136184	0.164248	0.557212	0.421789
9	2115.94	3340.53	2105.11	2309.53	3804.82	4079.53	13456.8	0.157239	0.24824	0.156435	0.171625	0.282743	0.303157	0.30524	0.285008	0.354133	0.371472	0.553198	0.408123
12	2666.48	4391.65	2735.94	2209.82	3905.36	3673.36	12261.4	0.21747	0.35817	0.223135	0.180226	0.318509	0.299588	0.422163	0.41122	0.505129	0.39009	0.623176	0.403318
15	1875.65	3081.53	1942.53	1532.23	2760.23	2745.53	12406.8	0.151179	0.248374	0.156569	0.123499	0.222477	0.221292	0.293475	0.285161	0.354438	0.267307	0.435286	0.297912
18	1851.06	2929.06	2102.94	1555.65	2870.6	2921.36	12350.4	0.149879	0.237164	0.170274	0.12596	0.23243	0.23654	0.290952	0.272292	0.385462	0.272633	0.45476	0.318441
21	1208.7	2270.99	1430.58	1321.23	2298.94	2555.7	9674.99	0.12493	0.234728	0.147863	0.136562	0.237617	0.264155	0.24252	0.269494	0.33473	0.29558	0.464907	0.355617
24	1159.82	2232.36	1243.11	1597.48	2247.3	2258.53	9260.35	0.125246	0.241066	0.13424	0.172507	0.24268	0.243892	0.243133	0.276771	0.30389	0.373382	0.474814	0.328338

## Sheet: Average
	cdc14 Dna2AID E1						cdc14 Dna2AID E2						Wt Average
	UR/Actin	0,7/Actin	3/Actin	6/Actin	21/Actin	27/Actin	UR/Actin	0,7/Actin	3/Actin	6/Actin	21/Actin	27/Actin	UR/Actin	0,7/Actin	3/Actin	6/Actin	21/Actin	27/Actin
0	1	1	1	1	1	1	1	1	1	1	1	1	1	1	1	1	1	1
1	0.231128	0.782344	0.961952	0.992779	0.943511	0.939719	0.240378	0.89076	0.998388	0.99474	1.04087	0.88755	0.235753	0.836552	0.98017	0.993759	0.992188	0.913634
2	0.175537	0.585713	0.643569	0.715931	0.947917	0.790237	0.233564	0.56528	0.628746	0.742457	0.953239	0.818902	0.204551	0.575496	0.636158	0.729194	0.950578	0.804569
3	0.271038	0.316264	0.401666	0.575586	0.906027	0.731713	0.234719	0.256266	0.345354	0.652826	0.881419	0.836526	0.252878	0.286265	0.37351	0.614206	0.893723	0.78412
4	0.341357	0.231464	0.223389	0.342823	0.814542	0.622045	0.302401	0.235393	0.243343	0.410999	0.873073	0.755239	0.321879	0.233429	0.233366	0.376911	0.843807	0.688642
5	0.43701	0.292962	0.214701	0.258347	0.611009	0.513441	0.335127	0.266918	0.217178	0.26818	0.691537	0.59242	0.386069	0.27994	0.21594	0.263264	0.651273	0.552931
6	0.378448	0.315747	0.255392	0.305113	0.562106	0.539939	0.389349	0.3621	0.214853	0.244959	0.62107	0.569003	0.383899	0.338923	0.235122	0.275036	0.591588	0.554471
9	0.584359	0.501277	0.481743	0.496749	0.618855	0.524254	0.607924	0.526585	0.407577	0.403471	0.638257	0.573525	0.596141	0.513931	0.44466	0.45011	0.628556	0.548889
12	0.639104	0.569232	0.584675	0.618801	0.782921	0.578785	0.8308	0.606304	0.457861	0.402017	0.71905	0.60289	0.734952	0.587768	0.521268	0.510409	0.750985	0.590838
15	0.386132	0.516437	0.516488	0.620589	0.768115	0.581144	0.75224	0.578349	0.418752	0.439484	0.731056	0.719422	0.569186	0.547393	0.46762	0.530037	0.749586	0.650283
18	0.557866	0.50788	0.50048	0.566112	0.771932	0.532254	0.77636	0.627637	0.520039	0.583955	0.828538	0.743613	0.667113	0.567759	0.51026	0.575034	0.800235	0.637933
21	0.400018	0.406323	0.445654	0.551686	0.674133	0.543258	0.685181	0.6198	0.463647	0.474397	0.764588	0.728182	0.542599	0.513062	0.45465	0.513041	0.71936	0.63572
24	0.341452	0.486567	0.371628	0.486284	0.604855	0.698464	0.686029	0.699343	0.506448	0.526286	0.852555	0.745649	0.51374	0.592955	0.439038	0.506285	0.728705	0.722056
	cdc14 Dna2AID pRS305-Dna2-S17-237D E1						cdc14 Dna2AID pRS305-Dna2-S17-237D E2						cdc14-1 Average
	UR/Actin	0,7/Actin	3/Actin	6/Actin	21/Actin	27/Actin	UR/Actin	0,7/Actin	3/Actin	6/Actin	21/Actin	27/Actin	UR/Actin	0,7/Actin	3/Actin	6/Actin	21/Actin	27/Actin
0	1	1	1	1	1	1	1	1	1	1	1	1	1	1	1	1	1	1
1	0.227791	0.96714	0.872817	0.957477	0.914122	1.07544	0.236887	0.785553	0.808735	0.852339	0.861064	0.923692	0.232339	0.876346	0.840776	0.904908	0.887593	0.999567
2	0.165251	0.621436	0.480456	0.626068	0.794045	0.968933	0.164621	0.440888	0.47608	0.5369	0.861073	0.724371	0.164936	0.531162	0.478268	0.581484	0.827559	0.846652
3	0.126672	0.332431	0.243723	0.435412	0.672139	0.921614	0.112269	0.150647	0.199573	0.412102	0.832417	0.653683	0.119471	0.241539	0.221648	0.423757	0.752278	0.787648
4	0.125808	0.298302	0.125111	0.267316	0.637331	0.826617	0.144897	0.138811	0.0966875	0.251871	0.72601	0.566761	0.135353	0.218556	0.110899	0.259593	0.681671	0.696689
5	0.192373	0.318006	0.108319	0.145764	0.498578	0.729033	0.225459	0.120635	0.102821	0.147821	0.662916	0.414113	0.208916	0.21932	0.10557	0.146792	0.580747	0.571573
6	0.328002	0.376377	0.145226	0.166373	0.402359	0.730145	0.230113	0.155771	0.136184	0.164248	0.557212	0.421789	0.279058	0.266074	0.140705	0.16531	0.479785	0.575967
9	0.464873	0.587408	0.316689	0.306527	0.32219	0.576771	0.30524	0.285008	0.354133	0.371472	0.553198	0.408123	0.385056	0.436208	0.335411	0.339	0.437694	0.492447
12	0.484641	0.490776	0.35916	0.345542	0.370787	0.505708	0.422163	0.41122	0.505129	0.39009	0.623176	0.403318	0.453402	0.450998	0.432145	0.367816	0.496982	0.454513
15	0.429987	0.33483	0.233631	0.212223	0.295381	0.482031	0.293475	0.285161	0.354438	0.267307	0.435286	0.297912	0.361731	0.309995	0.294035	0.239765	0.365333	0.389972
18	0.397101	0.283771	0.265329	0.210576	0.302412	0.509539	0.290952	0.272292	0.385462	0.272633	0.45476	0.318441	0.344027	0.278031	0.325395	0.241604	0.378586	0.41399
21	0.316426	0.268847	0.352795	0.270967	0.34188	0.653821	0.24252	0.269494	0.33473	0.29558	0.464907	0.355617	0.279473	0.269171	0.343762	0.283274	0.403393	0.504719
24	0.386784	0.235677	0.313983	0.263278	0.325823	0.521183	0.243133	0.276771	0.30389	0.373382	0.474814	0.328338	0.314958	0.256224	0.308937	0.31833	0.400318	0.42476
