# Supplementary material for: Cdc14 phosphatase counteracts Cdk-dependent Dna2 phosphorylation to inhibit resection during recombinational DNA repair
Source: Nat Commun. 2023 May 12;14:2738. doi: 10.1038/s41467-023-38417-5 (PMC10182099; doi:10.1038/s41467-023-38417-5)
Supplement: Supplementary file 6 — Source Data [file 41467_2023_38417_MOESM6_ESM.zip › Source Data/Data Analysis/Figure 7G.xlsx]

## Sheet: Dna2 GFP
	Exp. 1							Exp. 2
	Nuclear Dna2	Cytoplasmic Dna2	Total	% nuclear	% cytoplasmic			Nuclear Dna2	Cytoplasmic Dna2	Total	% nuclear	% cytoplasmic
AC2514 aF	0	37					AC2514 aF	2	35
	1	30						2	58
	0	37						0	56
Sum	1	104	105	0.952381	99.0476		Sum	4	149	153	2.61438	97.3856
AC2514 Nz	20	2					AC2514 Nz	19	1
	17	3						27	2
	18	1						24	2
Sum	55	6	61	90.1639	9.83607			70	5	75	93.3333	6.66667
AC1805 33C	39	7					AC1805 33C	25	4
	13	4						23	6
	22	3						14	2
Sum	74	14	88	84.0909	15.9091		Sum	62	12	74	83.7838	16.2162
		Average			SD
		AC2514 aF	AC2514 Nz	AC1805 33C	AC2514 aF	AC2514 Nz	AC1805 33C
	Nuclear Dna2	1.78338	91.7486	83.9373	1.17521	2.2411	0.21717
	Cytoplasmic Dna2	98.2166	8.25137	16.0627	1.17521	2.2411	0.21717
AC2514 aF	1	0.952381	Nuclear
	1	2.61438
	2	99.0476	Cytoplasmic
	2	97.3856
AC2514 Nz	3	90.1639	Nuclear
	3	93.3333
	4	9.83607	Cytoplasmic
	4	6.66667
AC1805 33C	5	84.0909	Nuclear
	5	83.7838
	6	15.9091	Cytoplasmic
	6	16.2162
