# Supplementary material for: Cdc14 phosphatase counteracts Cdk-dependent Dna2 phosphorylation to inhibit resection during recombinational DNA repair
Source: Nat Commun. 2023 May 12;14:2738. doi: 10.1038/s41467-023-38417-5 (PMC10182099; doi:10.1038/s41467-023-38417-5)
Supplement: Supplementary file 6 — Source Data [file 41467_2023_38417_MOESM6_ESM.zip › Source Data/Data Analysis/Supplemental Figure 3A.xlsx]

## Sheet: Wt vs cdc14-1 (nPMV) E1
	Wild-type								Actin Normalization							T0 Normalization
	Uncut/Repair	Cut	0,7	3	6	21	27	Actin	UR/Actin	Cut/Actin	0,7/Actin	3/Actin	6/Actin	21/Actin	27/Actin	UR/Actin	0,7/Actin	3/Actin	6/Actin	21/Actin	27/Actin
0	9663.06	109.435	11506.3	11547.8	10191.8	11097.4	10846.8	10880	0.888149	0.0100584	1.05756	1.06138	0.936748	1.01998	0.99695	1	1	1	1	1	1
1	1567.92	7209.46	10394.5	10103.9	10182.4	11556.1	10911.6	11288	0.138902	0.638683	0.920848	0.895098	0.902056	1.02375	0.966653	0.156394	0.870724	0.843338	0.962965	1.0037	0.96961
2	686.456	3503.87	6475.58	7667.87	6923.58	9193.58	10004.9	9694	0.0708124	0.361447	0.667998	0.790991	0.714213	0.948378	1.03207	0.0797304	0.631638	0.745251	0.762438	0.929799	1.03523
3	471.042	678.749	2713.16	4568.58	5758.58	8272.87	9213.99	9600	0.0490668	0.070703	0.282621	0.475893	0.599852	0.861757	0.959791	0.0552462	0.267238	0.448374	0.640355	0.844875	0.962727
4	312.678	109.435	1208.46	1698.46	2052.58	6494.87	7203.28	8675	0.0360435	0.012615	0.139303	0.195787	0.236608	0.748688	0.83035	0.0405828	0.131721	0.184466	0.252585	0.734021	0.83289
5	650.335	109.435	1405.16	1442.87	947.577	3684.28	4580.28	7018	0.0926666	0.0155935	0.200223	0.205596	0.135021	0.524976	0.652648	0.104337	0.189324	0.193707	0.144138	0.514692	0.654645
6	1513.04	109.435	2456.16	2799.75	1614.58	3749.87	4863.46	7447	0.203175	0.0146952	0.329819	0.375957	0.216809	0.503541	0.653076	0.228762	0.311867	0.354216	0.231449	0.493676	0.655074
9	3681.7	109.435	4800.87	6616.87	4431.99	4729.28	5629.28	6283	0.585978	0.0174176	0.764105	1.05314	0.705394	0.752711	0.895955	0.659774	0.722513	0.992239	0.753024	0.737965	0.898696
12	5210.99	109.435	5735.28	7834.58	5432.99	5650.99	6763.41	6369	0.81818	0.0171825	0.9005	1.23011	0.853037	0.887265	1.06193	0.92122	0.851484	1.15898	0.910636	0.869883	1.06517
15	5399.99	109.435	6719.7	8520.7	5697.99	5981.99	6603.46	6199	0.871107	0.0176537	1.084	1.37453	0.919179	0.964993	1.06525	0.980811	1.02499	1.29504	0.981245	0.946088	1.0685
18	5168.99	109.435	6185.87	7769.87	5351.58	5238.58	6297.41	5627	0.918605	0.0194482	1.09932	1.38082	0.951053	0.930972	1.11914	1.03429	1.03948	1.30097	1.01527	0.912733	1.12256
21	3973.16	109.435	5181.87	6153.87	3851.16	3680.46	4666.58	4287	0.926793	0.0255272	1.20874	1.43547	0.898335	0.858515	1.08854	1.04351	1.14295	1.35246	0.958993	0.841697	1.09187
24	4019.82	109.435	5886.53	6837.94	4654.41	4263.41	5154.46	4317	0.93116	0.0253498	1.36357	1.58396	1.07816	0.987585	1.19399	1.04843	1.28935	1.49236	1.15096	0.968238	1.19764
	cdc14-1								Actin Normalization							T0 Normalization
	Uncut/Repair	Cut	0,7	3	6	21	27	Actin	UR/Actin	Cut/Actin	0,7/Actin	3/Actin	6/Actin	21/Actin	27/Actin	UR/Actin	0,7/Actin	3/Actin	6/Actin	21/Actin	27/Actin
0	7189.53	40.6569	9156.7	9623.53	7746.16	8160.46	8217.46	6685	1.07547	0.0060818	1.36974	1.43957	1.15874	1.22071	1.22924	1	1	1	1	1	1
1	1440.75	5049.28	8711.16	10063.7	8258.16	9019.87	9037.28	7373	0.195409	0.684834	1.1815	1.36494	1.12005	1.22336	1.22573	0.181696	0.86257	0.948158	0.966616	1.00217	0.997144
2	945.87	1816.99	4329.28	6330.75	4965.28	7772.28	7923.28	6450	0.146647	0.281704	0.671207	0.981511	0.769812	1.20501	1.22842	0.136356	0.490026	0.681809	0.664353	0.987134	0.999331
3	666.163	278.042	1229.46	2607.58	3550.41	6927.41	7941.46	6122	0.108815	0.0454168	0.200826	0.425936	0.579942	1.13156	1.2972	0.101179	0.146616	0.295877	0.500495	0.926967	1.05529
4	466.385	40.6569	666.335	717.627	670.92	4523.75	6570.7	5562	0.083852	0.00730975	0.119801	0.129023	0.120626	0.813331	1.18136	0.0779677	0.0874629	0.0896262	0.104101	0.666276	0.961047
5	746.92	40.6569	1236.92	1093.63	679.213	3510.28	5393.87	6132	0.121807	0.00663028	0.201716	0.178348	0.110765	0.572453	0.879627	0.113259	0.147266	0.123889	0.0955914	0.468951	0.715587
6	1253.28	40.6569	2076.28	2495.58	1351.46	3628.16	6045.7	7665	0.163507	0.00530422	0.270879	0.325581	0.176315	0.473342	0.788741	0.152033	0.197759	0.226165	0.152161	0.387759	0.64165
9	1958.99	40.6569	2961.16	3495.87	1990.28	2452.7	3712.87	5902	0.33192	0.00688866	0.501722	0.59232	0.337222	0.415571	0.629087	0.308627	0.36629	0.411456	0.291025	0.340433	0.51177
12	1241.58	40.6569	2253.16	2532.46	1432.04	1534.75	2252.99	4259	0.291518	0.0095461	0.529036	0.594613	0.336239	0.360354	0.528995	0.271061	0.386231	0.413049	0.290177	0.2952	0.430344
15	692.042	40.6569	1666.16	1695.58	918.163	819.87	1550.28	3755	0.184299	0.0108274	0.443718	0.451552	0.244517	0.218341	0.412859	0.171365	0.323944	0.313671	0.21102	0.178864	0.335866
18	469.506	40.6569	1325.46	1405.16	752.456	925.163	1264.87	3344	0.140403	0.0121582	0.396368	0.420204	0.225017	0.276664	0.378251	0.13055	0.289375	0.291896	0.194191	0.226641	0.307711
21	805.042	40.6569	1587.16	1259.16	729.163	964.042	1495.11	3816	0.210965	0.0106543	0.415923	0.329969	0.19108	0.252631	0.391801	0.19616	0.303652	0.229214	0.164904	0.206954	0.318735
24	1155.87	40.6569	1879.82	1659.28	1045.46	1184.16	1687.87	4806	0.240506	0.0084596	0.39114	0.345253	0.217531	0.246393	0.351201	0.223628	0.285558	0.23983	0.187731	0.201843	0.285706

## Sheet: Wt vs cdc14-1 (nPMV) E2
	Wild-type								Actin Normalization							T0 Normalization
	Uncut/Repair	Cut	0,7	3	6	21	27	Actin	UR/Actin	Cut/Actin	0,7/Actin	3/Actin	6/Actin	21/Actin	27/Actin	UR/Actin	0,7/Actin	3/Actin	6/Actin	21/Actin	27/Actin
0	14051		16551.7	16416.3	14497.7	20870.4	12923.3	11190.4	1.25563	0	1.4791	1.467	1.29555	1.86503	1.15485	1	1	1	1	1	1
1	3293.13		14014.2	15235.4	14260.6	20435.9	11064.8	8493.08	0.387743	0	1.65007	1.79385	1.67909	2.40619	1.3028	0.308803	1.11559	1.22281	1.29604	1.29016	1.12811
2	1625.5		8828.48	10328.8	10200.1	17273.1	7389.06	5490.31	0.296067	0	1.60801	1.88128	1.85783	3.14611	1.34584	0.235791	1.08716	1.2824	1.43401	1.6869	1.16538
3	1491.84		4694.89	8242.53	9743.53	19014.4	7431.18	5709.55	0.261289	0	0.822288	1.44364	1.70653	3.33027	1.30154	0.208093	0.555939	0.984076	1.31723	1.78564	1.12702
4	2503.3		2907.36	4810.23	6448.94	17068.9	6547.48	5894.35	0.424695	0	0.493244	0.816075	1.09409	2.89581	1.1108	0.338232	0.333477	0.556288	0.844497	1.55269	0.961859
5	3808.23		3623.53	4596.53	4376.65	14471.2	5327.65	5304.89	0.717872	0	0.683054	0.86647	0.825021	2.7279	1.00429	0.571722	0.461805	0.590641	0.636812	1.46266	0.869626
6	6077.77		5077.23	7161.35	5577.94	14896.6	4724.23	5213.18	1.16585	0	0.973922	1.3737	1.06997	2.8575	0.906209	0.928493	0.658458	0.936402	0.825879	1.53214	0.784697
9	11336.2		10555.2	12295.9	10401.6	16814.6	6861.89	6154.77	1.84185	0	1.71497	1.99779	1.69001	2.73197	1.11489	1.46687	1.15947	1.36182	1.30448	1.46484	0.965396
12	13739.8		12291.8	12244.5	11057.5	17182.8	8182.18	6757.06	2.03339	0	1.8191	1.81211	1.63643	2.54294	1.21091	1.61942	1.22987	1.23525	1.26312	1.36348	1.04854
15	12913.1		10067.8	11338.9	9511.23	15173.2	6814.89	5754.35	2.24405	0	1.7496	1.9705	1.65288	2.63683	1.1843	1.78719	1.18288	1.34322	1.27581	1.41383	1.0255
18	14495.6		12136.8	11589.5	10373.6	16430.6	8945.89	7480.89	1.93769	0	1.62237	1.54922	1.38669	2.19635	1.19583	1.5432	1.09687	1.05605	1.07035	1.17765	1.03549
21	12545.2		9221.53	9991.23	8195.65	14176.9	6461.77	6317.94	1.98565	0	1.45958	1.58141	1.2972	2.24392	1.02277	1.5814	0.986804	1.07799	1.00128	1.20315	0.885624
24	14025.8		9183.43	10867.7	9379.13	14299.3	6974.13	7176.72	1.95435	0	1.27961	1.5143	1.30688	1.99245	0.971772	1.55647	0.865132	1.03224	1.00875	1.06832	0.841469
	cdc14-1								Actin Normalization							T0 Normalization
	Uncut/Repair	Cut	0,7	3	6	21	27	Actin	UR/Actin	Cut/Actin	0,7/Actin	3/Actin	6/Actin	21/Actin	27/Actin	UR/Actin	0,7/Actin	3/Actin	6/Actin	21/Actin	27/Actin
0	15500.8		10311	11304.3	10441.5	16942.3	8882.72	8929.13	1.73598	0	1.15476	1.266	1.16937	1.89741	0.994802	1	1	1	1	1	1
1	5075.11		10747.1	11601.2	10944.2	17867.1	11430.1	8155.53	0.622291	0	1.31776	1.4225	1.34194	2.1908	1.40151	0.358466	1.14116	1.12362	1.14757	1.15462	1.40883
2	2962.7		6576.23	7951.65	8050.11	16110.1	8732.23	8310.11	0.356517	0	0.791353	0.956864	0.968713	1.93862	1.0508	0.205369	0.685296	0.755815	0.828405	1.02172	1.05629
3	2831.11		3925.23	5365.53	6578.53	15764.2	8899.53	7825.23	0.361793	0	0.501612	0.68567	0.840681	2.01454	1.13729	0.208408	0.434386	0.541602	0.718917	1.06173	1.14323
4	3375.94		3620.53	3764.94	4519.65	15747.5	9974.35	7894.06	0.427656	0	0.458639	0.476933	0.572538	1.99486	1.26353	0.246348	0.397173	0.376724	0.489611	1.05136	1.27013
5	2927.11		2881.23	3102.11	2734.7	11563.4	6925.06	5967.94	0.490473	0	0.482785	0.519796	0.458231	1.93759	1.16038	0.282533	0.418083	0.410581	0.391861	1.02117	1.16644
6	3270.53		3714.36	3983.65	3511.65	10843.6	6082.82	5267.35	0.620905	0	0.705165	0.75629	0.666681	2.05865	1.15481	0.357667	0.610659	0.597384	0.570119	1.08498	1.16085
9	4141.53		4232.23	4861.94	4102.82	8420.53	4797.94	4496.06	0.921145	0	0.94132	1.08138	0.912536	1.87287	1.06714	0.530618	0.815165	0.854167	0.780365	0.987064	1.07272
12	3939.36		3967.36	4030.23	3346.65	6756.94	3514.11	3587.53	1.09807	0	1.10587	1.1234	0.932857	1.88345	0.979536	0.632534	0.957666	0.887361	0.797742	0.992643	0.984655
15	3521.89		3181.53	3060.11	2605.41	5359.41	2756.94	4929.35	0.714473	0	0.645425	0.620794	0.528549	1.08724	0.55929	0.411566	0.558925	0.490358	0.451994	0.573013	0.562213
18	2596.41		1910.82	1920.11	1637.23	3662.23	1752.53	2992.87	0.86753	0	0.638457	0.641562	0.547045	1.22365	0.585567	0.499734	0.552892	0.506762	0.467811	0.644906	0.588627
21	2888.53		2062.94	2228.23	1926.7	4047.7	2043.36	3385.48	0.853211	0	0.60935	0.658174	0.569107	1.19561	0.603565	0.491485	0.527685	0.519884	0.486677	0.630124	0.606719
24	2384.65		865.82	1454.11	1215.58	3193.6	673.163	2892.06	0.824549	0	0.299378	0.502795	0.420315	1.10426	0.232762	0.474975	0.259256	0.397151	0.359437	0.581984	0.233979

## Sheet: Average
	T0 Normalization
	UR/Actin	0,7/Actin	3/Actin	6/Actin	21/Actin	27/Actin
0	1	1	1	1	1	1
1	0.232599	0.993159	1.03307	1.1295	1.14693	1.04886
2	0.157761	0.859399	1.01383	1.09822	1.30835	1.1003
3	0.13167	0.411589	0.716225	0.978791	1.31526	1.04487
4	0.189407	0.232599	0.370377	0.548541	1.14335	0.897374
5	0.338029	0.325565	0.392174	0.390475	0.988676	0.762135
6	0.578628	0.485162	0.645309	0.528664	1.01291	0.719885
9	1.06332	0.940992	1.17703	1.02875	1.1014	0.932046
12	1.27032	1.04068	1.19711	1.08688	1.11668	1.05686
15	1.384	1.10394	1.31913	1.12853	1.17996	1.047
18	1.28875	1.06817	1.17851	1.04281	1.04519	1.07902
21	1.31245	1.06488	1.21523	0.980134	1.02243	0.988748
24	1.30245	1.07724	1.2623	1.07985	1.01828	1.01956
	T0 Normalization
	UR/Actin	0,7/Actin	3/Actin	6/Actin	21/Actin	27/Actin
0	1	1	1	1	1	1
1	0.270081	1.00186	1.03589	1.0571	1.0784	1.20299
2	0.170862	0.587661	0.718812	0.746379	1.00442	1.02781
3	0.154793	0.290501	0.41874	0.609706	0.994348	1.09926
4	0.162158	0.242318	0.233175	0.296856	0.858816	1.11559
5	0.197896	0.282674	0.267235	0.243726	0.745062	0.941014
6	0.25485	0.404209	0.411775	0.36114	0.736368	0.90125
9	0.419623	0.590728	0.632811	0.535695	0.663748	0.792244
12	0.451798	0.671948	0.650205	0.543959	0.643922	0.707499
15	0.291466	0.441435	0.402014	0.331507	0.375938	0.449039
18	0.315142	0.421133	0.399329	0.331001	0.435774	0.448169
21	0.343823	0.415668	0.374549	0.325791	0.418539	0.462727
24	0.349302	0.272407	0.318491	0.273584	0.391914	0.259842
