# Supplementary material for: Cdc14 phosphatase counteracts Cdk-dependent Dna2 phosphorylation to inhibit resection during recombinational DNA repair
Source: Nat Commun. 2023 May 12;14:2738. doi: 10.1038/s41467-023-38417-5 (PMC10182099; doi:10.1038/s41467-023-38417-5)
Supplement: Supplementary file 6 — Source Data [file 41467_2023_38417_MOESM6_ESM.zip › Source Data/Data Analysis/Figure 4A.xlsx]

## Sheet: Wt vs cdc14-1 E1
	Wild-type							Actin Normalization						T0 Normalization
	Uncut/Repair	0,7	3	6	21	27	Actin	UR/Actin	0,7/Actin	3/Actin	6/Actin	21/Actin	27/Actin	UR/Actin	0,7/Actin	3/Actin	6/Actin	21/Actin	27/Actin
0	11099.6	6770.7	9609.11	11593.4	10403.4	8669.7	8985	1.23535	0.753556	1.06946	1.29031	1.15786	0.964908	1	1	1	1	1	1
1	1661.75	4867.04	7836.75	9811.04	8309.04	8431.04	8319	0.199753	0.585051	0.94203	1.17935	0.998803	1.01347	0.161697	0.776388	0.880845	0.91401	0.862626	1.05033
2	1714.7	2941.7	4385.11	7175.7	8177.7	7748.7	8578	0.199895	0.342935	0.511205	0.836523	0.953334	0.903322	0.161812	0.455089	0.478002	0.648314	0.823356	0.936175
3	956.799	1062.87	2356.58	4422.87	6602.87	5844.87	6524	0.146658	0.162917	0.361217	0.677938	1.01209	0.895903	0.118718	0.216198	0.337756	0.525409	0.8741	0.928485
4	1300.87	502.163	949.87	2365.87	5980.87	5298.87	6519	0.199551	0.0770307	0.145708	0.362919	0.917452	0.812835	0.161533	0.102223	0.136244	0.281266	0.792366	0.842396
5	1373.58	506.627	876.163	1545.99	5460.99	4650.99	5940	0.231242	0.0852908	0.147502	0.260268	0.919359	0.782995	0.187187	0.113184	0.137922	0.20171	0.794013	0.811471
6	2029.58	816.92	1382.87	1909.87	4350.87	4031.87	5488	0.369821	0.148856	0.251981	0.348008	0.792797	0.73467	0.299365	0.197538	0.235615	0.26971	0.684707	0.761389
9	4023.28	1918.7	3280.99	4252.7	3952.41	3136.7	5066	0.794174	0.37874	0.647649	0.839459	0.780183	0.619167	0.642872	0.502604	0.605584	0.650589	0.673812	0.641685
12	5517.28	2668.7	4262.7	5315.7	4593.7	3657.7	5097	1.08246	0.523582	0.836315	1.04291	0.901255	0.717618	0.876233	0.694815	0.781996	0.808263	0.778378	0.743716
15	6431.28	3131.7	4897.99	6262.99	5526.7	4408.7	5466	1.1766	0.572942	0.896083	1.14581	1.0111	0.806568	0.952439	0.760317	0.837883	0.888013	0.87325	0.835901
18	8318.28	3873.87	5486.87	6841.87	5867.58	5423.87	6538	1.2723	0.592516	0.839228	1.04648	0.897458	0.829592	1.02991	0.786294	0.78472	0.81103	0.775098	0.859762
21	7816.28	3706.87	5465.16	6886.87	5928.87	5417.87	6913	1.13066	0.536217	0.790563	0.99622	0.857641	0.783722	0.915256	0.711583	0.739216	0.77208	0.74071	0.812225
24	6494.11	3217.41	4778.41	5886.41	4962.41	4763.41	6758	0.960952	0.476088	0.707074	0.871028	0.734301	0.704854	0.777876	0.631789	0.661149	0.675055	0.634186	0.730489
	cdc14-1							Actin Normalization						T0 Normalization
	Uncut/Repair	0,7	3	6	21	27	Actin	UR/Actin	0,7/Actin	3/Actin	6/Actin	21/Actin	27/Actin	UR/Actin	0,7/Actin	3/Actin	6/Actin	21/Actin	27/Actin
0	9150.01	4600.53	6492.11	8576.53	7247.82	6561.53	6757	1.35415	0.680853	0.960798	1.26928	1.07264	0.971071	1	1	1	1	1	1
1	960.506	3300.16	5176.16	7091.87	5795.16	6637.87	6714	0.14306	0.491535	0.770951	1.05628	0.863146	0.988661	0.105646	0.721939	0.802407	0.832189	0.804694	1.01811
2	821.87	1642.87	2614.16	4540.87	4808.16	5097.16	5151	0.159555	0.318942	0.507506	0.881551	0.933443	0.989548	0.117827	0.468444	0.528213	0.694528	0.87023	1.01903
3	830.284	898.991	1733.7	3764.99	5188.99	5701.7	5572	0.14901	0.161341	0.311145	0.675698	0.931262	1.02328	0.110039	0.236969	0.32384	0.532348	0.868197	1.05376
4	635.042	421.87	648.627	1577.16	4031.87	4907.16	5206	0.121983	0.0810354	0.124592	0.302951	0.774466	0.942598	0.0900804	0.11902	0.129676	0.238679	0.722019	0.970678
5	648.335	511.335	671.042	1173.99	4281.41	5272.53	5518	0.117494	0.0926666	0.12161	0.212757	0.775898	0.955514	0.086766	0.136104	0.126571	0.16762	0.723355	0.98398
6	718.749	530.335	661.163	967.87	2387.46	3667.87	4092	0.175647	0.129603	0.161575	0.236527	0.583445	0.896351	0.12971	0.190353	0.168167	0.186348	0.543934	0.923054
9	1496.16	1002.58	1289.33	1855.04	1693.28	2365.99	4840	0.309125	0.207144	0.266391	0.383273	0.349852	0.488841	0.228279	0.304242	0.277261	0.301961	0.32616	0.503404
12	1367.16	965.577	1196.28	1598.33	1252.33	1543.99	4519	0.302537	0.213671	0.264723	0.353692	0.277126	0.341667	0.223414	0.313827	0.275524	0.278656	0.25836	0.351845
15	716.042	622.991	681.456	742.92	753.506	847.698	3749	0.190995	0.166175	0.18177	0.198165	0.200989	0.226113	0.141044	0.244069	0.189187	0.156124	0.187378	0.232849
18	459.213	504.92	582.163	588.799	458.092	649.335	3017	0.152209	0.167358	0.192961	0.19516	0.151837	0.215225	0.112401	0.245807	0.200834	0.153757	0.141555	0.221637
21	493.213	407.042	508.335	651.042	593.749	674.042	3180	0.155098	0.128001	0.159854	0.20473	0.186713	0.211963	0.114535	0.188	0.166376	0.161296	0.174069	0.218277
24	586.92	393.456	670.87	794.163	725.698	693.163	3217	0.182443	0.122305	0.208539	0.246864	0.225582	0.215469	0.134729	0.179635	0.217048	0.194492	0.210306	0.221888

## Sheet: Wt vs cdc14-1 E2
	Wild-type							Actin Normalization						T0 Normalization
	Uncut/Repair	0,7	3	6	21	27	Actin	UR/Actin	0,7/Actin	3/Actin	6/Actin	21/Actin	27/Actin	UR/Actin	0,7/Actin	3/Actin	6/Actin	21/Actin	27/Actin
0	7871.62	8566.08	10107.3	13932	10966	10221.5	11677.4	0.674091	0.733562	0.865542	1.19307	0.939084	0.875323	1	1	1	1	1	1
1	4031.43	9253.67	11831.4	16272.5	13433.4	12792.2	13009.3	0.309888	0.711312	0.909459	1.25083	1.0326	0.983314	0.459712	0.969668	1.05074	1.04841	1.09958	1.12337
2	1697.72	4119.96	6104.72	13105.5	10508.4	11030.2	11461	0.14813	0.359476	0.532651	1.14348	0.91688	0.962414	0.219748	0.490042	0.615396	0.958435	0.976356	1.0995
3	1220.41	1695.43	3102.18	5926.94	7237.13	7318.41	8444.48	0.144521	0.200773	0.367362	0.701872	0.857026	0.86665	0.214394	0.273696	0.424431	0.588289	0.912619	0.990092
4	1003.06	1025.26	1073.43	3076.48	5509.38	6545.23	8908.01	0.112602	0.115094	0.120501	0.345361	0.618474	0.734758	0.167043	0.156897	0.139221	0.289472	0.658593	0.839414
5	1027.72	1087.01	1012.18	2272.77	4015.48	5758.23	7510.31	0.136841	0.144736	0.134773	0.30262	0.534662	0.766711	0.203001	0.197306	0.155709	0.253648	0.569345	0.875918
6	1657.23	1636.53	1358.41	3609.82	3352.82	2727.7	7751.77	0.213788	0.211117	0.175238	0.465677	0.432523	0.351881	0.31715	0.287796	0.202461	0.390317	0.46058	0.402001
9	4515.31	5969.18	3866.65	4462.06	4834.89	5766.35	8568.84	0.526945	0.696615	0.451245	0.520731	0.564241	0.672945	0.781711	0.949633	0.521344	0.436462	0.600842	0.768796
12	4992.31	5889.18	3851.36	4665.35	4819.89	5228.06	7480.55	0.667372	0.787266	0.514849	0.623665	0.644323	0.698888	0.990031	1.07321	0.594829	0.522738	0.686119	0.798434
15	5974.77	6926.35	5206.82	6494.23	5862.94	6326.23	9443.01	0.632719	0.73349	0.551394	0.687729	0.620876	0.669938	0.938624	0.999901	0.637051	0.576435	0.661151	0.765361
18	5156.6	5930.18	4669.94	5935.06	4754.18	5453.06	8632.55	0.597344	0.686956	0.540969	0.687521	0.550728	0.631686	0.886146	0.936466	0.625006	0.576261	0.586452	0.721661
21	4448.94	4481.53	3894.99	4982.41	4048.82	4410.41	6646.48	0.669368	0.674271	0.586023	0.749631	0.609168	0.66357	0.992993	0.919174	0.67706	0.62832	0.648683	0.758086
24	3899.89	4492.89	4261.35	5315.06	4583.18	4279.53	6332.55	0.615849	0.709492	0.672929	0.839324	0.72375	0.675799	0.913598	0.967187	0.777466	0.703498	0.770699	0.772056
	cdc14-1							Actin Normalization						T0 Normalization
	Uncut/Repair	0,7	3	6	21	27	Actin	UR/Actin	0,7/Actin	3/Actin	6/Actin	21/Actin	27/Actin	UR/Actin	0,7/Actin	3/Actin	6/Actin	21/Actin	27/Actin
0	4003.3	3849.67	5070.77	6143.35	5416.94	4779.48	5949.18	0.672917	0.647092	0.852347	1.03264	0.910535	0.803384	1	1	1	1	1	1
1	901.77	2736.18	4736.35	7073.65	5960.65	4939.65	6079.35	0.148333	0.450078	0.779088	1.16355	0.980474	0.812528	0.220433	0.69554	0.914051	1.12678	1.07681	1.01138
2	471.991	1343.11	1932.99	5440.82	5501.82	4246.82	5167.23	0.0913431	0.259929	0.374086	1.05295	1.06475	0.821875	0.135742	0.401688	0.438889	1.01967	1.16937	1.02302
3	182.506	379.556	723.456	2613.99	3925.7	3191.28	3933.41	0.046399	0.0964955	0.183926	0.664562	0.99804	0.811328	0.068952	0.149122	0.215788	0.643557	1.0961	1.00989
4	225.213	144.314	632.87	1544.82	3208.82	2694.11	3935.23	0.0572299	0.0366723	0.160821	0.392561	0.815408	0.684613	0.0850475	0.0566724	0.188681	0.380154	0.895526	0.852162
5	245.799	132.314	591.991	728.234	2122.53	1913.23	3745.06	0.0656328	0.0353303	0.158072	0.194452	0.566754	0.510868	0.0975348	0.0545985	0.185455	0.188306	0.62244	0.635896
6	246.213	132.314	372.335	728.234	1534.99	1534.53	2988.23	0.0823941	0.0442783	0.1246	0.2437	0.513678	0.513523	0.122443	0.0684266	0.146185	0.235998	0.56415	0.6392
9	244.251	309.092	557.749	1239.11	915.284	1009.99	2632.53	0.092782	0.117413	0.211868	0.470693	0.347683	0.383658	0.13788	0.181447	0.24857	0.455816	0.381844	0.477553
12	255.254	224.556	542.213	1053.99	853.991	756.284	2591.41	0.0985002	0.0866541	0.209235	0.406726	0.329547	0.291843	0.146378	0.133913	0.245481	0.39387	0.361927	0.363267
15	246.213	224.556	211.385	813.941	993.648	524.284	2008.06	0.122612	0.111827	0.105268	0.405337	0.494829	0.26109	0.18221	0.172815	0.123504	0.392525	0.543449	0.324987
18	154.627	224.556	277.092	667.627	721.113	549.577	2378.06	0.0650223	0.0944282	0.11652	0.280744	0.303236	0.231103	0.0966275	0.145927	0.136705	0.271871	0.33303	0.287662
21	154.627	224.556	264.627	646.749	721.113	477.87	2476.01	0.06245	0.0906926	0.106876	0.261206	0.29124	0.193	0.092805	0.140154	0.125391	0.25295	0.319856	0.240234
24	154.627	224.556	343.526	764.648	1096.65	479.113	2480.01	0.0623493	0.0905463	0.138518	0.308324	0.442195	0.19319	0.0926553	0.139928	0.162513	0.298579	0.485643	0.24047

## Sheet: Average
	Wt E1						Wt E2						Wt Average
	UR/Actin	0,7/Actin	3/Actin	6/Actin	21/Actin	27/Actin	UR/Actin	0,7/Actin	3/Actin	6/Actin	21/Actin	27/Actin	UR/Actin	0,7/Actin	3/Actin	6/Actin	21/Actin	27/Actin
0	1	1	1	1	1	1	1	1	1	1	1	1	1	1	1	1	1	1
1	0.161697	0.776388	0.880845	0.91401	0.862626	1.05033	0.459712	0.969668	1.05074	1.04841	1.09958	1.12337	0.310705	0.873028	0.965792	0.981212	0.981103	1.08685
2	0.161812	0.455089	0.478002	0.648314	0.823356	0.936175	0.219748	0.490042	0.615396	0.958435	0.976356	1.0995	0.19078	0.472566	0.546699	0.803375	0.899856	1.01783
3	0.118718	0.216198	0.337756	0.525409	0.8741	0.928485	0.214394	0.273696	0.424431	0.588289	0.912619	0.990092	0.166556	0.244947	0.381093	0.556849	0.89336	0.959288
4	0.161533	0.102223	0.136244	0.281266	0.792366	0.842396	0.167043	0.156897	0.139221	0.289472	0.658593	0.839414	0.164288	0.12956	0.137732	0.285369	0.72548	0.840905
5	0.187187	0.113184	0.137922	0.20171	0.794013	0.811471	0.203001	0.197306	0.155709	0.253648	0.569345	0.875918	0.195094	0.155245	0.146815	0.227679	0.681679	0.843695
6	0.299365	0.197538	0.235615	0.26971	0.684707	0.761389	0.31715	0.287796	0.202461	0.390317	0.46058	0.402001	0.308257	0.242667	0.219038	0.330013	0.572643	0.581695
9	0.642872	0.502604	0.605584	0.650589	0.673812	0.641685	0.781711	0.949633	0.521344	0.436462	0.600842	0.768796	0.712291	0.726119	0.563464	0.543525	0.637327	0.70524
12	0.876233	0.694815	0.781996	0.808263	0.778378	0.743716	0.990031	1.07321	0.594829	0.522738	0.686119	0.798434	0.933132	0.884013	0.688413	0.665501	0.732248	0.771075
15	0.952439	0.760317	0.837883	0.888013	0.87325	0.835901	0.938624	0.999901	0.637051	0.576435	0.661151	0.765361	0.945531	0.880109	0.737467	0.732224	0.767201	0.800631
18	1.02991	0.786294	0.78472	0.81103	0.775098	0.859762	0.886146	0.936466	0.625006	0.576261	0.586452	0.721661	0.958026	0.86138	0.704863	0.693646	0.680775	0.790712
21	0.915256	0.711583	0.739216	0.77208	0.74071	0.812225	0.992993	0.919174	0.67706	0.62832	0.648683	0.758086	0.954125	0.815378	0.708138	0.7002	0.694696	0.785155
24	0.777876	0.631789	0.661149	0.675055	0.634186	0.730489	0.913598	0.967187	0.777466	0.703498	0.770699	0.772056	0.845737	0.799488	0.719308	0.689276	0.702442	0.751272
	cdc14-1 E1						cdc14-1 E2						cdc14-1 Average
	UR/Actin	0,7/Actin	3/Actin	6/Actin	21/Actin	27/Actin	UR/Actin	0,7/Actin	3/Actin	6/Actin	21/Actin	27/Actin	UR/Actin	0,7/Actin	3/Actin	6/Actin	21/Actin	27/Actin
0	1	1	1	1	1	1	1	1	1	1	1	1	1	1	1	1	1	1
1	0.105646	0.721939	0.802407	0.832189	0.804694	1.01811	0.220433	0.69554	0.914051	1.12678	1.07681	1.01138	0.163039	0.708739	0.858229	0.979483	0.940752	1.01475
2	0.117827	0.468444	0.528213	0.694528	0.87023	1.01903	0.135742	0.401688	0.438889	1.01967	1.16937	1.02302	0.126784	0.435066	0.483551	0.857097	1.0198	1.02102
3	0.110039	0.236969	0.32384	0.532348	0.868197	1.05376	0.068952	0.149122	0.215788	0.643557	1.0961	1.00989	0.0894957	0.193045	0.269814	0.587952	0.98215	1.03183
4	0.0900804	0.11902	0.129676	0.238679	0.722019	0.970678	0.0850475	0.0566724	0.188681	0.380154	0.895526	0.852162	0.087564	0.0878463	0.159178	0.309416	0.808773	0.91142
5	0.086766	0.136104	0.126571	0.16762	0.723355	0.98398	0.0975348	0.0545985	0.185455	0.188306	0.62244	0.635896	0.0921504	0.0953511	0.156013	0.177963	0.672897	0.809938
6	0.12971	0.190353	0.168167	0.186348	0.543934	0.923054	0.122443	0.0684266	0.146185	0.235998	0.56415	0.6392	0.126077	0.12939	0.157176	0.211173	0.554042	0.781127
9	0.228279	0.304242	0.277261	0.301961	0.32616	0.503404	0.13788	0.181447	0.24857	0.455816	0.381844	0.477553	0.18308	0.242844	0.262915	0.378889	0.354002	0.490479
12	0.223414	0.313827	0.275524	0.278656	0.25836	0.351845	0.146378	0.133913	0.245481	0.39387	0.361927	0.363267	0.184896	0.22387	0.260503	0.336263	0.310143	0.357556
15	0.141044	0.244069	0.189187	0.156124	0.187378	0.232849	0.18221	0.172815	0.123504	0.392525	0.543449	0.324987	0.161627	0.208442	0.156345	0.274325	0.365413	0.278918
18	0.112401	0.245807	0.200834	0.153757	0.141555	0.221637	0.0966275	0.145927	0.136705	0.271871	0.33303	0.287662	0.104514	0.195867	0.168769	0.212814	0.237292	0.254649
21	0.114535	0.188	0.166376	0.161296	0.174069	0.218277	0.092805	0.140154	0.125391	0.25295	0.319856	0.240234	0.10367	0.164077	0.145883	0.207123	0.246962	0.229256
24	0.134729	0.179635	0.217048	0.194492	0.210306	0.221888	0.0926553	0.139928	0.162513	0.298579	0.485643	0.24047	0.113692	0.159782	0.189781	0.246535	0.347974	0.231179
