# Supplementary material for: Cdc14 phosphatase counteracts Cdk-dependent Dna2 phosphorylation to inhibit resection during recombinational DNA repair
Source: Nat Commun. 2023 May 12;14:2738. doi: 10.1038/s41467-023-38417-5 (PMC10182099; doi:10.1038/s41467-023-38417-5)
Supplement: Supplementary file 6 — Source Data [file 41467_2023_38417_MOESM6_ESM.zip › Source Data/Data Analysis/Figure 4B.xlsx]

## Sheet: exo1D vs cdc14-1 exo1D E1
	exo1D							Actin Normalization						T0 Normalization
	Uncut/Repair	0,7	3	6	21	27	Actin	UR/Actin	0,7/Actin	3/Actin	6/Actin	21/Actin	27/Actin	UR/Actin	0,7/Actin	3/Actin	6/Actin	21/Actin	27/Actin
0	11461.7	9563.11	10972.9	8680.87	9102.87	8981.87	7249	1.58114	1.31923	1.51371	1.19753	1.25574	1.23905	1	1	1	1	1	1
1	1184.99	7069.41	12011.9	10075.9	10091.9	10449.9	6918	0.171291	1.02189	1.73632	1.45647	1.45878	1.51053	0.108334	0.774607	1.14706	1.21623	1.16169	1.21911
2	800.82	2309.41	8579.16	8278.87	8783.87	8140.87	5696	0.140593	0.405443	1.50617	1.45345	1.54211	1.42923	0.0889191	0.307333	0.995022	1.21371	1.22805	1.15349
3	1197.75	662.456	7176.87	8752.87	10557.9	9227.87	7912	0.151384	0.083728	0.907087	1.10628	1.33441	1.16631	0.0957436	0.0634672	0.599248	0.923802	1.06265	0.941297
4	1012.87	425.506	2821.28	4734.7	7790.7	6394.99	6869	0.147455	0.0619459	0.410727	0.689285	1.13418	0.930993	0.0932589	0.046956	0.271338	0.575591	0.903197	0.751377
5	1665.7	1029.75	1804.46	2317.58	6848.87	5521.16	6776	0.245823	0.15197	0.266301	0.342027	1.01075	0.814812	0.155472	0.115196	0.175926	0.285611	0.804906	0.65761
6	1887.87	1775.99	1939.16	1582.46	5859.41	4377.41	5659	0.333605	0.313835	0.342669	0.279635	1.03541	0.77353	0.21099	0.237892	0.226377	0.233511	0.824544	0.624293
9	3793.58	4294.99	3926.7	2729.7	5006.99	4152.7	5030	0.75419	0.853875	0.780656	0.542684	0.995426	0.825586	0.476992	0.647252	0.515724	0.45317	0.7927	0.666306
12	5937.58	6694.87	5599.87	4220.58	5782.87	4772.87	5862	1.01289	1.14208	0.955283	0.719989	0.986501	0.814205	0.64061	0.865715	0.631088	0.60123	0.785593	0.657121
15	6426.28	6572.99	5294.7	3858.7	5453.7	4660.7	5216	1.23203	1.26016	1.01509	0.739781	1.04557	0.893539	0.779207	0.955222	0.670597	0.617758	0.832632	0.721149
18	6059.87	5973.16	5672.87	3627.87	5111.16	4247.87	5320	1.13907	1.12277	1.06633	0.68193	0.960745	0.798472	0.720414	0.851082	0.704448	0.569449	0.765082	0.644423
21	5153.28	4943.16	4318.87	2719.87	4083.87	3254.16	4252	1.21197	1.16255	1.01573	0.639668	0.960459	0.765325	0.766516	0.881232	0.671019	0.534158	0.764854	0.617671
24	5968.58	5845.04	4855.33	3024.04	4501.04	3938.63	4656	1.28191	1.25538	1.04281	0.649493	0.966719	0.845925	0.810752	0.951598	0.688912	0.542362	0.769839	0.682721
	cdc14-1 exo1D							Actin Normalization						T0 Normalization
	Uncut/Repair	0,7	3	6	21	27	Actin	UR/Actin	0,7/Actin	3/Actin	6/Actin	21/Actin	27/Actin	UR/Actin	0,7/Actin	3/Actin	6/Actin	21/Actin	27/Actin
0	10226.4	10595.2	8719.16	5757.16	8651.16	7722.87	6309	1.62093	1.67937	1.38202	0.912532	1.37124	1.2241	1	1	1	1	1	1
1	1576.46	8004.04	10433	6795.04	9870.33	8934.04	6494	0.242756	1.23253	1.60657	1.04636	1.51992	1.37574	0.149764	0.733922	1.16248	1.14665	1.10842	1.12387
2	918.577	3315.28	6013.99	4770.99	7784.99	7040.7	4944	0.185796	0.670567	1.21642	0.965006	1.57463	1.42409	0.114624	0.399296	0.880177	1.0575	1.14833	1.16337
3	965.749	982.991	5155.99	5489.99	8553.7	8234.7	6333	0.152495	0.155217	0.814147	0.866886	1.35066	1.30028	0.0940787	0.0924258	0.589099	0.949979	0.984987	1.06223
4	817.284	800.749	1389.33	2615.33	5129.33	4756.04	4723	0.173043	0.169542	0.294164	0.553744	1.08603	1.007	0.106756	0.100956	0.21285	0.606822	0.792007	0.822639
5	1825.77	1480.53	1763.58	2293.7	7557.99	7556.7	8807	0.207309	0.168108	0.200247	0.26044	0.85818	0.858033	0.127895	0.100102	0.144895	0.285404	0.625842	0.700948
6	2072.94	1901.11	1642.75	1182.75	5575.99	5429.7	9628	0.215303	0.197457	0.170622	0.122845	0.579143	0.563949	0.132827	0.117578	0.123458	0.13462	0.42235	0.460703
9	2589.48	3020.82	2511.99	1093.99	3959.99	4662.7	8601	0.301067	0.351217	0.292058	0.127194	0.460411	0.542111	0.185738	0.209136	0.211327	0.139385	0.335762	0.442864
12	2171.65	2977.94	1934.28	817.991	1300.99	1789.58	7122	0.304921	0.418133	0.271593	0.114854	0.182672	0.251275	0.188115	0.248981	0.196519	0.125863	0.133217	0.205272
15	1618.11	1550.04	1581.21	448.092	767.213	877.627	4580	0.3533	0.338437	0.345243	0.0978367	0.167514	0.191622	0.217962	0.201526	0.24981	0.107215	0.122162	0.15654
18	1134.67	1484.99	1169.16	380.92	800.87	908.627	4478	0.253387	0.331619	0.26109	0.0850648	0.178845	0.202909	0.156323	0.197466	0.188919	0.0932185	0.130426	0.165761
21	1469.72	815.82	1020.7	415.627	870.87	1224.58	6017	0.244261	0.135586	0.169636	0.0690755	0.144735	0.20352	0.150692	0.080736	0.122745	0.0756966	0.10555	0.16626
24	644.527	869.991	912.335	417.092	791.92	1021.33	4450	0.144838	0.195504	0.205019	0.0937285	0.17796	0.229513	0.0893548	0.116415	0.148347	0.102713	0.12978	0.187495

## Sheet: exo1D vs cdc14-1 exo1D E2
	exo1D							Actin Normalization						T0 Normalization
	Uncut/Repair	0,7	3	6	21	27	Actin	UR/Actin	0,7/Actin	3/Actin	6/Actin	21/Actin	27/Actin	UR/Actin	0,7/Actin	3/Actin	6/Actin	21/Actin	27/Actin
0	8519.52	13067.4	10266.6	14801.2	13146.3	12592.4	14728.4	0.57844	0.887226	0.69706	1.00494	0.89258	0.854969	1	1	1	1	1	1
1	316.77	9095.01	9008.94	12877.9	11705.4	10087.2	10398.1	0.0304643	0.874683	0.866406	1.23849	1.12572	0.970107	0.0526663	0.985863	1.24294	1.23241	1.2612	1.13467
2	351.87	4662.31	5832.94	10492.6	9181.35	8852.23	10019.1	0.0351201	0.465343	0.582184	1.04727	0.916389	0.883539	0.0607151	0.524492	0.8352	1.04212	1.02667	1.03342
3	659.477	2933.6	4649.23	10096.4	8918.35	9701.53	11196.1	0.0589026	0.262021	0.415256	0.901777	0.796562	0.866512	0.10183	0.295325	0.595725	0.897344	0.892426	1.0135
4	637.648	1278.77	2865.99	8469.82	8378.53	8544.41	9914.23	0.0643164	0.128983	0.289078	0.854309	0.845101	0.861832	0.111189	0.145378	0.414711	0.85011	0.946806	1.00803
5	1245.36	1322.94	1940.23	5958.65	8211.35	6776.23	9627.06	0.12936	0.137419	0.20154	0.618948	0.852945	0.703874	0.223635	0.154886	0.289128	0.615905	0.955595	0.823273
6	1239.65	1444.65	1691.65	3138.48	5149.18	5086.06	8529.89	0.14533	0.169363	0.19832	0.367939	0.603664	0.596263	0.251244	0.19089	0.284509	0.36613	0.676313	0.697409
9	3067.48	3728.7	3292.7	4759.7	4976.7	5769.7	7809.53	0.392787	0.477455	0.421626	0.609473	0.63726	0.738802	0.679044	0.538143	0.604863	0.606477	0.713952	0.864127
12	4673.89	4693.82	4849.53	7500.82	6128.23	5613.23	8208.06	0.569427	0.571855	0.590825	0.913836	0.746612	0.683868	0.984417	0.644542	0.847595	0.909344	0.836464	0.799875
15	4460.77	4410.41	4061.23	6266.82	5123.53	5016.23	7040.06	0.633627	0.626473	0.576875	0.890165	0.727767	0.712527	1.0954	0.706102	0.827583	0.88579	0.815352	0.833395
18	5188.06	5904.82	5275.53	8460.11	6347.23	6704.53	9598.35	0.540516	0.615191	0.549628	0.881413	0.661284	0.698508	0.934436	0.693387	0.788495	0.87708	0.740867	0.816997
21	4751.48	5953.35	5399.06	8444.65	6391.35	6880.94	9888.6	0.480501	0.602042	0.545989	0.853978	0.646336	0.695846	0.830683	0.678567	0.783273	0.84978	0.724121	0.813884
24	4252.43	5465.99	4867.7	7578.99	5683.41	6338.41	8483.53	0.501257	0.644306	0.573782	0.893377	0.669934	0.747143	0.866566	0.726203	0.823146	0.888986	0.750559	0.873882
	cdc14-1 exo1D							Actin Normalization						T0 Normalization
	Uncut/Repair	0,7	3	6	21	27	Actin	UR/Actin	0,7/Actin	3/Actin	6/Actin	21/Actin	27/Actin	UR/Actin	0,7/Actin	3/Actin	6/Actin	21/Actin	27/Actin
0	9428.65	9632.65	8210.35	11660.4	9425.94	10260.6	11151.6	0.845494	0.863787	0.736246	1.04562	0.845251	0.920101	1	1	1	1	1	1
1	2063.82	7061.53	6469.82	9774.82	8128.53	8357.82	9137.82	0.225855	0.77278	0.708027	1.06971	0.889548	0.91464	0.267128	0.894642	0.961671	1.02304	1.05241	0.994065
2	1860.82	3640.82	4214.82	8243.82	6917.82	7858.82	9000.82	0.206739	0.404499	0.468271	0.915897	0.768577	0.873123	0.244519	0.468285	0.636025	0.875939	0.909288	0.948942
3	1788.53	2048.11	3443.53	7422.53	7133.82	8001.53	9148.82	0.195493	0.223866	0.37639	0.81131	0.779753	0.874597	0.231217	0.259168	0.511229	0.775915	0.922511	0.950544
4	2259.65	1208.65	2024.65	6070.65	6408.35	6978.65	9170.65	0.2464	0.131795	0.220775	0.661965	0.69879	0.760977	0.291427	0.152578	0.299866	0.633085	0.826725	0.827057
5	1744.82	1268.11	1020.82	3689.53	5120.82	6266.82	8948.82	0.194978	0.141707	0.114073	0.412292	0.572234	0.700296	0.230608	0.164054	0.154939	0.394305	0.676999	0.761107
6	1549.11	1422.53	998.527	2352.53	4095.82	5248.41	8339.53	0.185755	0.170576	0.119734	0.282094	0.491133	0.629341	0.219701	0.197475	0.162628	0.269787	0.58105	0.683991
9	2070.11	2157.82	1255.28	1800.99	2797.82	4266.82	7024.82	0.294686	0.307171	0.178693	0.256375	0.398276	0.607392	0.348537	0.35561	0.242708	0.24519	0.471193	0.660136
12	1692.65	2045.65	1153.36	1651.94	1593.65	2072.23	5346.65	0.316581	0.382604	0.215716	0.308968	0.298065	0.387576	0.374433	0.442938	0.292994	0.295488	0.352635	0.421232
15	1293.36	1411.82	968.355	928.577	1478.65	1348.53	4562.94	0.283448	0.30941	0.212222	0.203504	0.324056	0.295539	0.335245	0.358202	0.288248	0.194626	0.383384	0.321203
18	805.284	1037.58	747.284	797.577	1058.87	917.87	3422.28	0.235306	0.303183	0.218358	0.233054	0.309404	0.268204	0.278306	0.350992	0.296583	0.222887	0.36605	0.291494
21	824.577	1100.28	786.991	977.698	1004.99	920.991	4350.99	0.189515	0.252881	0.180876	0.224707	0.23098	0.211674	0.224147	0.292759	0.245674	0.214904	0.273268	0.230055
24	717.456	959.234	618.234	772.406	787.648	841.577	3816.65	0.187981	0.251329	0.161983	0.202378	0.206372	0.220502	0.222332	0.290962	0.220013	0.193549	0.244154	0.239649

## Sheet: Average
	exo1D E1						exo1D E2						exo1D Average
	UR/Actin	0,7/Actin	3/Actin	6/Actin	21/Actin	27/Actin	UR/Actin	0,7/Actin	3/Actin	6/Actin	21/Actin	27/Actin	UR/Actin	0,7/Actin	3/Actin	6/Actin	21/Actin	27/Actin
0	1	1	1	1	1	1	1	1	1	1	1	1	1	1	1	1	1	1
1	0.108334	0.774607	1.14706	1.21623	1.16169	1.21911	0.0526663	0.985863	1.24294	1.23241	1.2612	1.13467	0.0805002	0.880235	1.195	1.22432	1.21145	1.17689
2	0.0889191	0.307333	0.995022	1.21371	1.22805	1.15349	0.0607151	0.524492	0.8352	1.04212	1.02667	1.03342	0.0748171	0.415913	0.915111	1.12792	1.12736	1.09345
3	0.0957436	0.0634672	0.599248	0.923802	1.06265	0.941297	0.10183	0.295325	0.595725	0.897344	0.892426	1.0135	0.0987868	0.179396	0.597487	0.910573	0.977537	0.977399
4	0.0932589	0.046956	0.271338	0.575591	0.903197	0.751377	0.111189	0.145378	0.414711	0.85011	0.946806	1.00803	0.102224	0.096167	0.343025	0.71285	0.925002	0.879702
5	0.155472	0.115196	0.175926	0.285611	0.804906	0.65761	0.223635	0.154886	0.289128	0.615905	0.955595	0.823273	0.189554	0.135041	0.232527	0.450758	0.88025	0.740442
6	0.21099	0.237892	0.226377	0.233511	0.824544	0.624293	0.251244	0.19089	0.284509	0.36613	0.676313	0.697409	0.231117	0.214391	0.255443	0.29982	0.750428	0.660851
9	0.476992	0.647252	0.515724	0.45317	0.7927	0.666306	0.679044	0.538143	0.604863	0.606477	0.713952	0.864127	0.578018	0.592698	0.560294	0.529824	0.753326	0.765217
12	0.64061	0.865715	0.631088	0.60123	0.785593	0.657121	0.984417	0.644542	0.847595	0.909344	0.836464	0.799875	0.812514	0.755129	0.739342	0.755287	0.811028	0.728498
15	0.779207	0.955222	0.670597	0.617758	0.832632	0.721149	1.0954	0.706102	0.827583	0.88579	0.815352	0.833395	0.937306	0.830662	0.74909	0.751774	0.823992	0.777272
18	0.720414	0.851082	0.704448	0.569449	0.765082	0.644423	0.934436	0.693387	0.788495	0.87708	0.740867	0.816997	0.827425	0.772234	0.746471	0.723265	0.752974	0.73071
21	0.766516	0.881232	0.671019	0.534158	0.764854	0.617671	0.830683	0.678567	0.783273	0.84978	0.724121	0.813884	0.798599	0.7799	0.727146	0.691969	0.744487	0.715778
24	0.810752	0.951598	0.688912	0.542362	0.769839	0.682721	0.866566	0.726203	0.823146	0.888986	0.750559	0.873882	0.838659	0.8389	0.756029	0.715674	0.760199	0.778302
	cdc14-1 exo1D E1						cdc14-1 exo1D E2						cdc14-1 exo1D Average
	UR/Actin	0,7/Actin	3/Actin	6/Actin	21/Actin	27/Actin	UR/Actin	0,7/Actin	3/Actin	6/Actin	21/Actin	27/Actin	UR/Actin	0,7/Actin	3/Actin	6/Actin	21/Actin	27/Actin
0	1	1	1	1	1	1	1	1	1	1	1	1	1	1	1	1	1	1
1	0.149764	0.733922	1.16248	1.14665	1.10842	1.12387	0.267128	0.894642	0.961671	1.02304	1.05241	0.994065	0.208446	0.814282	1.06207	1.08485	1.08041	1.05897
2	0.114624	0.399296	0.880177	1.0575	1.14833	1.16337	0.244519	0.468285	0.636025	0.875939	0.909288	0.948942	0.179571	0.433791	0.758101	0.966722	1.02881	1.05616
3	0.0940787	0.0924258	0.589099	0.949979	0.984987	1.06223	0.231217	0.259168	0.511229	0.775915	0.922511	0.950544	0.162648	0.175797	0.550164	0.862947	0.953749	1.00639
4	0.106756	0.100956	0.21285	0.606822	0.792007	0.822639	0.291427	0.152578	0.299866	0.633085	0.826725	0.827057	0.199092	0.126767	0.256358	0.619954	0.809366	0.824848
5	0.127895	0.100102	0.144895	0.285404	0.625842	0.700948	0.230608	0.164054	0.154939	0.394305	0.676999	0.761107	0.179252	0.132078	0.149917	0.339855	0.65142	0.731028
6	0.132827	0.117578	0.123458	0.13462	0.42235	0.460703	0.219701	0.197475	0.162628	0.269787	0.58105	0.683991	0.176264	0.157526	0.143043	0.202203	0.5017	0.572347
9	0.185738	0.209136	0.211327	0.139385	0.335762	0.442864	0.348537	0.35561	0.242708	0.24519	0.471193	0.660136	0.267137	0.282373	0.227017	0.192288	0.403477	0.5515
12	0.188115	0.248981	0.196519	0.125863	0.133217	0.205272	0.374433	0.442938	0.292994	0.295488	0.352635	0.421232	0.281274	0.34596	0.244756	0.210676	0.242926	0.313252
15	0.217962	0.201526	0.24981	0.107215	0.122162	0.15654	0.335245	0.358202	0.288248	0.194626	0.383384	0.321203	0.276603	0.279864	0.269029	0.15092	0.252773	0.238872
18	0.156323	0.197466	0.188919	0.0932185	0.130426	0.165761	0.278306	0.350992	0.296583	0.222887	0.36605	0.291494	0.217314	0.274229	0.242751	0.158053	0.248238	0.228628
21	0.150692	0.080736	0.122745	0.0756966	0.10555	0.16626	0.224147	0.292759	0.245674	0.214904	0.273268	0.230055	0.18742	0.186747	0.184209	0.1453	0.189409	0.198157
24	0.0893548	0.116415	0.148347	0.102713	0.12978	0.187495	0.222332	0.290962	0.220013	0.193549	0.244154	0.239649	0.155844	0.203688	0.18418	0.148131	0.186967	0.213572
