# Supplementary material for: Cdc14 phosphatase counteracts Cdk-dependent Dna2 phosphorylation to inhibit resection during recombinational DNA repair
Source: Nat Commun. 2023 May 12;14:2738. doi: 10.1038/s41467-023-38417-5 (PMC10182099; doi:10.1038/s41467-023-38417-5)
Supplement: Supplementary file 6 — Source Data [file 41467_2023_38417_MOESM6_ESM.zip › Source Data/Data Analysis/Supplemental Figure 3B.xlsx]

## Sheet: Wt vs cdc14-1 E1
	Wild-type							Actin Normalization						T0 Normalization
	Uncut/Repair	0,7	3	6	21	27	Actin	UR/Actin	0,7/Actin	3/Actin	6/Actin	21/Actin	27/Actin	UR/Actin	0,7/Actin	3/Actin	6/Actin	21/Actin	27/Actin
0	10196.2	16901.6	17648.9	17393.2	17940.9	17946.2	15802.9	0.64521	1.06953	1.11681	1.10063	1.13529	1.13563	1	1	1	1	1	1
30	2665.18	15842.2	16444.9	15440.5	16684.9	17793.9	14917.5	0.178662	1.06199	1.10239	1.03506	1.11848	1.19282	0.276905	0.992952	0.987085	0.940422	0.985191	1.05036
60	855.648	14064.4	16061.1	15732.4	17331.4	18325.4	14385.6	0.0594793	0.977666	1.11646	1.09361	1.20477	1.27386	0.0921859	0.914111	0.999687	0.993623	1.0612	1.12173
90	530.941	9635.06	10434.4	13725.6	15222.4	15297.1	13824.6	0.0384054	0.696948	0.754765	0.992839	1.1011	1.10651	0.0595239	0.651642	0.675819	0.902062	0.969885	0.974358
120	450.284	7773.18	7007.89	8839.18	13724.2	13483.9	13577.5	0.033164	0.572506	0.516141	0.651018	1.01081	0.993107	0.0514004	0.535289	0.462155	0.591494	0.890348	0.874502
150	564.648	5691.35	6877.06	8949.65	13945.1	13375.1	13709.6	0.0411862	0.415135	0.501622	0.652799	1.01717	0.975595	0.0638338	0.388149	0.449155	0.593113	0.895956	0.859081
180	711.113	2950.36	4038.36	7166.35	12487.4	12033.6	12714.4	0.0559299	0.232049	0.317622	0.563643	0.982146	0.946462	0.0866848	0.216965	0.2844	0.512108	0.865105	0.833427
210	643.941	2529.36	3369.36	6727.65	14499.4	14873.1	16161.6	0.0398438	0.156504	0.208478	0.416272	0.897146	0.920269	0.0617532	0.14633	0.186672	0.378212	0.790234	0.810362
240	737.113	1946.53	1966.11	4409.48	12169.2	13761.9	17106.5	0.0430897	0.113789	0.114934	0.257767	0.711379	0.804484	0.066784	0.106392	0.102912	0.234198	0.626604	0.708406
270	1147.94	1377.36	1139.7	2362.65	9181.06	9003.35	13158.6	0.0872385	0.104673	0.0866121	0.179551	0.697721	0.684216	0.135209	0.0978686	0.0775528	0.163134	0.614574	0.602501
300	1381.6	2801.65	2194.94	2731.48	10531	12319	16920.3	0.0816533	0.165579	0.129722	0.161432	0.622389	0.728061	0.126553	0.154815	0.116154	0.146672	0.548219	0.641109
330	1180.65	2660.94	2045.65	2074.36	7026.35	9214.35	13386.9	0.0881943	0.198772	0.15281	0.154954	0.524868	0.688312	0.136691	0.185851	0.136827	0.140786	0.46232	0.606107
	cdc14-1							Actin Normalization						T0 Normalization
	Uncut/Repair	0,7	3	6	21	27	Actin	UR/Actin	0,7/Actin	3/Actin	6/Actin	21/Actin	27/Actin	UR/Actin	0,7/Actin	3/Actin	6/Actin	21/Actin	27/Actin
0	10720.5	17535.5	17514.5	17349.2	16986.3	18085.2	15274.7	0.701844	1.14801	1.14663	1.13581	1.11205	1.18399	1	1	1	1	1	1
30	2673.36	16371.6	16145.4	15541.9	15420.5	16544.1	13402.2	0.199472	1.22157	1.20468	1.15966	1.15059	1.23443	0.28421	1.06408	1.05063	1.021	1.03466	1.0426
60	897.477	15474.5	17376.5	16439.5	16598.3	17995.9	14221.7	0.0631061	1.08809	1.22183	1.15594	1.16711	1.26538	0.0899146	0.947806	1.06558	1.01772	1.04951	1.06874
90	744.941	9632.48	16467.5	15027.2	14853.3	16160.9	13104.7	0.0568452	0.735039	1.25661	1.1467	1.13343	1.23321	0.0809941	0.640274	1.09591	1.00959	1.01922	1.04157
120	459.406	6330.35	12589.6	11876.6	12122.5	12921.1	10207.9	0.045005	0.620143	1.23333	1.16348	1.18756	1.26579	0.0641239	0.540191	1.07561	1.02436	1.0679	1.06909
150	456.406	4522.65	13646.6	14418.4	13642.5	14582.1	10735.9	0.0425122	0.421264	1.27112	1.343	1.27074	1.35825	0.060572	0.366953	1.10857	1.18242	1.14269	1.14718
180	423.406	3365.77	11699.5	14751.5	13574	14213.9	11287.4	0.0375113	0.298188	1.03651	1.30689	1.20258	1.25927	0.0534467	0.259744	0.903957	1.15063	1.0814	1.06358
210	423.941	2737.18	11328.5	16511.5	16815.3	16169.9	13692.7	0.0309611	0.199901	0.827336	1.20586	1.22805	1.18091	0.0441138	0.174129	0.721536	1.06167	1.10431	0.997396
240	343.991	2000.11	7850.82	13158.5	14038.6	13153.2	11960.4	0.0287609	0.167229	0.656404	1.10018	1.17377	1.09974	0.0409791	0.145669	0.572462	0.968629	1.05549	0.928835
270	742.113	2225.65	6067.65	12402.6	14292.5	14517.1	13945.9	0.0532137	0.159592	0.435085	0.889341	1.02485	1.04096	0.0758198	0.139016	0.379446	0.783001	0.921585	0.87919
300	814.598	2564.6	5414.01	10602	14099.8	13867.7	15204.3	0.053577	0.168676	0.356085	0.697306	0.927362	0.912095	0.0763374	0.14693	0.310549	0.613928	0.833918	0.770354
330	894.477	4385.13	5400.72	9611.43	13779.8	13659.8	17301.4	0.0516998	0.253456	0.312155	0.55553	0.796459	0.789519	0.0736627	0.220779	0.272237	0.489104	0.716206	0.666827
