# Supplementary material for: Cdc14 phosphatase counteracts Cdk-dependent Dna2 phosphorylation to inhibit resection during recombinational DNA repair
Source: Nat Commun. 2023 May 12;14:2738. doi: 10.1038/s41467-023-38417-5 (PMC10182099; doi:10.1038/s41467-023-38417-5)
Supplement: Supplementary file 6 — Source Data [file 41467_2023_38417_MOESM6_ESM.zip › Source Data/Data Analysis/Figure 6C.xlsx]

## Sheet: Exp1
	Dna2 Foci
		WT (AC2514)		cdc14-1 (AC1805)		WT	cdc14-1
		Foci	Cells	Foci	Cells	% Foci	% Foci
T0	Picture 1	1	85	2	95
	Picture 2
	Picture 3
		1	85	2	95	0.0117647	0.0210526
T2	Picture 1	25	78	18	67
	Picture 2	22	59
	Picture 3
		23.5	68.5	18	67	34.3066	26.8657
T4	Picture 1	39	51	46	60
	Picture 2	59	80	49	60					Dna2 Foci
	Picture 3										WT (AC2514)		cdc14-1 (AC1805)		WT	cdc14-1
		49	65.5	47.5	60	74.8092	79.1667				Foci	Cells	Foci	Cells	% Foci	% Foci
T6 Nz	Picture 1	28	43	34	49				T6 aF	Picture 1	29	41	36	44
	Picture 2	45	63	38	47					Picture 2	34	48	41	51
	Picture 3									Picture 3
		36.5	53	36	48	68.8679	75				31.5	44.5	38.5	47.5	70.7865	81.0526
T8 Nz	Picture 1	24	47	24	34				T8 aF	Picture 1	24	44	21	30
	Picture 2	23	50	35	42					Picture 2	32	50	25	33
	Picture 3	24	45							Picture 3	21	38
	Picture 4									Picture 4	15	31
		23.6667	47.3333	29.5	38	50	77.6316				23	40.75	23	31.5	56.4417	73.0159
T10 Nz	Picture 1	14	31	26	34				T10 aF	Picture 1	13	47	20	32
	Picture 2	15	43	29	34					Picture 2	10	37	19	28
	Picture 3	11	39							Picture 3
	Picture 4	22	31							Picture 4
	Picture 5	27	40							Picture 5
		15.5	36	27.5	34	43.0556	80.8824				11.5	42	19.5	30	27.381	65
		WT	cdc14-1														WT	cdc14-1
	T0	0.0117647	0.0210526													T0	0.0117647	0.0210526
	T2	34.3066	26.8657													T2	34.3066	26.8657
	T4	74.8092	79.1667													T4	74.8092	79.1667
	T6 Nz	68.8679	75													T6 aF	70.7865	81.0526
	T8 Nz	50	77.6316													T8 aF	56.4417	73.0159
	T10 Nz	43.0556	80.8824													T10 aF	27.381	65

## Sheet: Exp2
	Dna2 Foci
		WT (AC2514)		cdc14-1 (AC1805)		WT	cdc14-1
		Foci	Cells	Foci	Cells	% Foci	% Foci
T0	Picture 1	3	95	2	90
	Picture 2
	Picture 3
		3	95	2	90	0.0315789	0.0222222
T2	Picture 1	15	78	15	63
	Picture 2	14	58	15	74
	Picture 3	17	67	13	63
		15.3333	67.6667	14.3333	66.6667	22.6601	21.5
T4	Picture 1	49	62	45	59
	Picture 2	38	44	48	59					Dna2 Foci
	Picture 3	31	40	33	38						WT (AC2514)		cdc14-1 (AC1805)		WT	cdc14-1
		39.3333	48.6667	42	52	80.8219	80.7692				Foci	Cells	Foci	Cells	% Foci	% Foci
T6 Nz	Picture 1	38	59	30	36				T6 aF	Picture 1	37	66	44	51
	Picture 2	32	54	28	36					Picture 2	42	58	31	41
	Picture 3	31	42	38	44					Picture 3	31	44	44	55
		33.6667	51.6667	32	38.6667	65.1613	82.7586				36.6667	56	39.6667	49	65.4762	80.9524
T8 Nz	Picture 1	26	44	30	36				T8 aF	Picture 1	21	57	27	34
	Picture 2	30	48	24	32					Picture 2	23	52	33	43
	Picture 3	25	39	26	37					Picture 3	21	42	32	43
		27	43.6667	26.6667	35	61.8321	76.1905				21.6667	50.3333	30.6667	40	43.0464	76.6667
T10 Nz	Picture 1	16	36	29	40				T10 aF	Picture 1	16	50	24	28
	Picture 2	17	28	23	28					Picture 2	12	32	18	21
	Picture 3	14	31	18	24					Picture 3	17	53	25	31
	Picture 4
	Picture 5
		15.6667	31.6667	23.3333	30.6667	49.4737	76.087				15	45	22.3333	26.6667	33.3333	83.75
		WT	cdc14-1														WT	cdc14-1
	T0	0.0315789	0.0222222													T0	0.0315789	0.0222222
	T2	22.6601	21.5													T2	22.6601	21.5
	T4	80.8219	80.7692													T4	80.8219	80.7692
	T6 Nz	65.1613	82.7586													T6 aF	65.4762	80.9524
	T8 Nz	61.8321	76.1905													T8 aF	43.0464	76.6667
	T10 Nz	49.4737	76.087													T10 aF	33.3333	83.75

## Sheet: Exp3
	Dna2 Foci
		WT (AC2514)		cdc14-1 (AC1805)		WT	cdc14-1
		Foci	Cells	Foci	Cells	% Foci	% Foci
T0	Picture 1	2	71	1	51
	Picture 2
	Picture 3
		2	71	1	51	0.028169	0.0196078
T2	Picture 1	12	59	30	86
	Picture 2	12	71	10	59
	Picture 3	11	55	11	47
		11.6667	61.6667	17	64	18.9189	26.5625
T4	Picture 1	44	57	38	54
	Picture 2	36	47	43	47					Dna2 Foci
	Picture 3	30	35	49	57						WT (AC2514)		cdc14-1 (AC1805)		WT	cdc14-1
		36.6667	46.3333	43.3333	52.6667	79.1367	82.2785				Foci	Cells	Foci	Cells	% Foci	% Foci
T6 Nz	Picture 1	32	42	31	40				T6 aF	Picture 1	26	42	34	40
	Picture 2	23	33	24	28					Picture 2	25	39	32	37
	Picture 3			22	26					Picture 3	32	42	29	36
		27.5	37.5	25.6667	31.3333	73.3333	81.9149				27.6667	41	31.6667	37.6667	67.4797	84.0708
T8 Nz	Picture 1	19	25	25	29				T8 aF	Picture 1	15	36	19	25
	Picture 2	15	33	23	26					Picture 2	11	39	20	25
	Picture 3	18	28	27	32					Picture 3	16	48	22	27
		17.3333	28.6667	25	29	60.4651	86.2069				14	41	20.3333	25.6667	34.1463	79.2208
T10 Nz	Picture 1	18	26	14	21				T10 aF	Picture 1	12	36	21	25
	Picture 2	15	30	13	17					Picture 2	11	40	12	17
	Picture 3	18	29	18	25					Picture 3	13	33	15	23
	Picture 4			18	24
	Picture 5			16	20
		17	28.3333	15.8	21.4	60	73.8318				12	36.3333	16	21.6667	33.0275	73.8462
		WT	cdc14-1														WT	cdc14-1
	T0	0.028169	0.0196078													T0	0.028169	0.0196078
	T2	18.9189	26.5625													T2	18.9189	26.5625
	T4	79.1367	82.2785													T4	79.1367	82.2785
	T6 Nz	73.3333	81.9149													T6 aF	67.4797	84.0708
	T8 Nz	60.4651	86.2069													T8 aF	34.1463	79.2208
	T10 Nz	60	73.8318													T10 aF	33.0275	73.8462

## Sheet: Exp4
	Dna2 Foci
		WT (AC2514)		cdc14-1 (AC1805)		WT	cdc14-1
		Foci	Cells	Foci	Cells	% Foci	% Foci
T0	Picture 1	2	91	4	64
	Picture 2
	Picture 3
		2	91	4	64	0.021978	0.0625
T2	Picture 1	12	81	29	91
	Picture 2	14	62	12	69
	Picture 3	15	64	22	79
		13.6667	69	21	79.6667	19.8068	26.3598
T4	Picture 1	33	39	36	39
	Picture 2	50	61	32	43					Dna2 Foci
	Picture 3	36	43	40	48						WT (AC2514)		cdc14-1 (AC1805)		WT	cdc14-1
		39.6667	47.6667	36	43.3333	83.2168	83.0769				Foci	Cells	Foci	Cells	% Foci	% Foci
T6 Nz	Picture 1	35	58	28	32				T6 aF	Picture 1	27	40	33	40
	Picture 2	26	42	28	33					Picture 2	25	31	29	31
	Picture 3	29	48	32	36					Picture 3	25	40	34	39
		30	49.3333	29.3333	33.6667	60.8108	87.1287				25.6667	37	32	36.6667	69.3694	87.2727
T8 Nz	Picture 1	18	27	25	29				T8 aF	Picture 1	13	43	24	25
	Picture 2	22	32	29	34					Picture 2	10	32	20	22
	Picture 3	23	36	22	24					Picture 3	10	28	33	40
		21	31.6667	25.3333	29	66.3158	87.3563				11	34.3333	25.6667	29	32.0388	88.5057
T10 Nz	Picture 1	22	26	17	24				T10 aF	Picture 1	10	26	26	34
	Picture 2	23	29	29	32					Picture 2	7	36	19	26
	Picture 3	12	26	23	27					Picture 3	9	27	19	19
	Picture 4	13	23	25	28
	Picture 5	14	26
	Picture 6	20	28
	Picture 7	13	28
	Picture 8	15	21
	Picture 9	14	24
		16.2222	25.6667	23.5	27.75	63.2035	84.6847				8.66667	29.6667	21.3333	26.3333	29.2135	81.0127
		WT	cdc14-1														WT	cdc14-1
	T0	0.021978	0.0625													T0	0.021978	0.0625
	T2	19.8068	26.3598													T2	19.8068	26.3598
	T4	83.2168	83.0769													T4	83.2168	83.0769
	T6 Nz	60.8108	87.1287													T6 aF	69.3694	87.2727
	T8 Nz	66.3158	87.3563													T8 aF	32.0388	88.5057
	T10 Nz	63.2035	84.6847													T10 aF	29.2135	81.0127

## Sheet: Media Exp 13, 14 y 17
	Average	WT	cdc14-1													Average	WT	cdc14-1
	T0	0.0238376	0.0209609													T0	0.0238376	0.0209609
	T2	25.2952	24.9761													T2	25.2952	24.9761
	T4	78.2559	80.7381													T4	78.2559	80.7381
	T6 Nz	69.1208	79.8912													T6 aF	67.9141	82.0253
	T8 Nz	57.4324	80.0097													T8 aF	44.5448	76.3011
	T10 Nz	50.8431	76.9337													T10 aF	31.2473	74.1987
	SD	WT	cdc14-1													SD	WT	cdc14-1
	T0	0.0105935	0.0013096													T0	0.0105935	0.0013096
	T2	8.02513	3.01417													T2	8.02513	3.01417
	T4	3.10163	1.55614													T4	3.10163	1.55614
	T6 Nz	4.09189	4.25683													T6 aF	2.68169	1.77219
	T8 Nz	6.47283	5.41513													T8 aF	11.223	3.11856
	T10 Nz	8.55482	3.60075													T10 aF	3.35182	9.37997

## Sheet: Average
	Average	WT	cdc14-1								Average	WT	cdc14-1
	T0	0.0233727	0.0313457								T0	0.0233727	0.0313457
	T2	23.9231	25.322								T2	23.9231	25.322
	T4	79.4961	81.3228								T4	79.4961	81.3228
	T6 Nz	67.0433	81.7006								T6 aF	68.2779	83.3371
	T8 Nz	59.6532	81.8463								T8 aF	41.4183	79.3523
	T10 Nz	53.9332	78.8714								T10 aF	30.7388	75.9022
	SD	WT	cdc14-1								SD	WT	cdc14-1
	T0	0.00869938	0.0207971								T0	0.00869938	0.0207971
	T2	7.10393	2.55647								T2	7.10393	2.55647
	T4	3.54485	1.72681								T4	3.54485	1.72681
	T6 Nz	5.33166	5.01756								T6 aF	2.30732	2.99628
	T8 Nz	6.90365	5.74826								T8 aF	11.0937	6.61226
	T10 Nz	9.32656	4.86447								T10 aF	2.91957	8.38232
		Wt				cdc14-1						Wt				cdc14-1
		1	2	3	4	1	2	3	4			1	2	3	4	1	2	3	4
	T0	0.0117647	0.0315789	0.028169	0.021978	0.0210526	0.0222222	0.0196078	0.0625		T0	0.0117647	0.0315789	0.028169	0.021978	0.0210526	0.0222222	0.0196078	0.0625
	T2	34.3066	22.6601	18.9189	19.8068	26.8657	21.5	26.5625	26.3598		T2	34.3066	22.6601	18.9189	19.8068	26.8657	21.5	26.5625	26.3598
	T4	74.8092	80.8219	79.1367	83.2168	79.1667	80.7692	82.2785	83.0769		T4	74.8092	80.8219	79.1367	83.2168	79.1667	80.7692	82.2785	83.0769
	T6 Nz	68.8679	65.1613	73.3333	60.8108	75	82.7586	81.9149	87.1287		T6 Nz	70.7865	65.4762	67.4797	69.3694	81.0526	80.9524	84.0708	87.2727
	T8 Nz	50	61.8321	60.4651	66.3158	77.6316	76.1905	86.2069	87.3563		T8 Nz	56.4417	43.0464	34.1463	32.0388	73.0159	76.6667	79.2208	88.5057
	T10 Nz	43.0556	49.4737	60	63.2035	80.8824	76.087	73.8318	84.6847		T10 Nz	27.381	33.3333	33.0275	29.2135	65	83.75	73.8462	81.0127
