# Supplementary material for: Cdc14 phosphatase counteracts Cdk-dependent Dna2 phosphorylation to inhibit resection during recombinational DNA repair
Source: Nat Commun. 2023 May 12;14:2738. doi: 10.1038/s41467-023-38417-5 (PMC10182099; doi:10.1038/s41467-023-38417-5)
Supplement: Supplementary file 6 — Source Data [file 41467_2023_38417_MOESM6_ESM.zip › Source Data/Data Analysis/Supplemental Figure 3C.xlsx]

## Sheet: fun30D vs fun30 cdc14-1 E1
	fun30D							Actin Normalization						T0 Normalization
	Uncut/Repair	0,7	3	6	21	27	Actin	UR/Actin	0,7/Actin	3/Actin	6/Actin	21/Actin	27/Actin	UR/Actin	0,7/Actin	3/Actin	6/Actin	21/Actin	27/Actin
0	9737.82	10854.8	11442.5	17163.5	13701.2	13086.5	17079.8	0.570136	0.635535	0.669944	1.0049	0.802188	0.766198	1	1	1	1	1	1
1	1132.99	8698.7	12187.3	15714.7	16093.4	11453	17322	0.0654077	0.502177	0.703573	0.907211	0.929074	0.661182	0.114723	0.790164	1.0502	0.902786	1.15817	0.862939
2	790.698	4222.82	8310.82	14000.8	14989.2	10210.8	16835.8	0.0469652	0.250824	0.493639	0.831609	0.890318	0.606494	0.0823755	0.394665	0.736836	0.827553	1.10986	0.791563
3	772.749	1886.58	6441.7	12820	14513.4	9518.7	16134.7	0.0478936	0.116927	0.399245	0.79456	0.899515	0.589952	0.0840038	0.183982	0.595938	0.790685	1.12133	0.769973
4	1086.41	789.698	4073.82	11412.5	14241.2	9093.82	16394.8	0.0662652	0.0481675	0.248482	0.696106	0.868642	0.554676	0.116227	0.0757905	0.3709	0.692711	1.08284	0.723933
5	1481.82	816.406	2083.53	8398.53	12237.2	8275.53	15991.8	0.0926611	0.0510515	0.130287	0.525176	0.765218	0.517485	0.162525	0.0803284	0.194474	0.522615	0.953913	0.675393
6	2150.99	1320.99	2182.99	5866.99	11556.4	7553.99	15504	0.138738	0.0852033	0.140802	0.378418	0.745383	0.487229	0.243342	0.134065	0.21017	0.376573	0.929186	0.635904
9	6189.82	5635.82	7018.82	8189.82	12939.2	8662.53	16061.8	0.385375	0.350883	0.436988	0.509894	0.80559	0.539324	0.675935	0.552107	0.652275	0.507407	1.00424	0.703896
12	6850.11	6602.53	7265.53	8634.53	10647.2	8584.82	15158.8	0.45189	0.435557	0.479294	0.569604	0.702379	0.566325	0.7926	0.685339	0.715423	0.566826	0.875578	0.739137
15	8244.65	8411.94	8648.94	11204.6	10279.8	9323.65	17136.6	0.481112	0.490874	0.504704	0.653841	0.599871	0.544077	0.843855	0.77238	0.753353	0.650652	0.747793	0.710099
18	8679.82	9079.82	8438.53	10916.5	8448.23	10119.8	17556.5	0.494393	0.517176	0.480649	0.621793	0.481202	0.576414	0.867149	0.813766	0.717446	0.618761	0.599861	0.752303
21	8095.99	8387.99	7509.99	10092.7	6351.41	9098.99	16623	0.487036	0.504602	0.451783	0.607153	0.382086	0.547374	0.854245	0.79398	0.67436	0.604192	0.476304	0.714402
24	9292.82	9877.53	7936.53	12020.5	6073.53	10609.5	18843.8	0.493149	0.524179	0.421174	0.637903	0.322309	0.563024	0.864968	0.824783	0.62867	0.634792	0.401787	0.734828
	fun30D cdc14-1							Actin Normalization						T0 Normalization
	Uncut/Repair	0,7	3	6	21	27	Actin	UR/Actin	0,7/Actin	3/Actin	6/Actin	21/Actin	27/Actin	UR/Actin	0,7/Actin	3/Actin	6/Actin	21/Actin	27/Actin
0	8597.99	9400.99	6991.7	13429.7	10280.5	10059.7	16695	0.515004	0.563102	0.41879	0.804415	0.615782	0.602558	1	1	1	1	1	1
1	1111.65	6785.94	5727.35	12893.6	9324.77	10215.6	17149.9	0.0648193	0.395683	0.333958	0.751819	0.54372	0.595667	0.125862	0.702684	0.797434	0.934616	0.882975	0.988563
2	458.991	3485.82	3655.82	11624.5	8513.06	8905.82	15920.8	0.0288296	0.218947	0.229625	0.730146	0.534713	0.559382	0.0559794	0.388823	0.548306	0.907674	0.868347	0.928346
3	372.113	1686.82	2460.28	9797.53	8594.18	8815.82	15309.5	0.024306	0.110181	0.160703	0.639963	0.561362	0.575839	0.0471957	0.195668	0.383731	0.795563	0.911624	0.955657
4	450.406	691.406	1163.41	8040.82	9095.65	8695.82	15828.8	0.0284548	0.0436802	0.0734992	0.507986	0.574626	0.549366	0.0552516	0.0775706	0.175504	0.631498	0.933164	0.911724
5	722.234	880.941	578.163	5845.94	10556.8	8664.35	16654.6	0.0433653	0.0528946	0.0347148	0.35101	0.633863	0.520236	0.0842038	0.0939342	0.0828931	0.436354	1.02936	0.86338
6	886.284	1005.87	574.163	3669.99	11401.9	7588.99	14639	0.0605427	0.0687117	0.0392215	0.2507	0.778871	0.518409	0.117558	0.122023	0.0936543	0.311655	1.26485	0.860348
9	1839.82	2261.82	1196.87	2460.7	10094.1	7385.53	13014.8	0.141363	0.173788	0.0919621	0.189069	0.775582	0.567471	0.27449	0.308626	0.21959	0.235039	1.25951	0.941769
12	1956.53	2243.82	1240.28	2385.82	9608.48	6769.82	13329.8	0.146778	0.168331	0.0930458	0.178984	0.720826	0.50787	0.285004	0.298935	0.222178	0.222502	1.17059	0.842857
15	1344.23	1381.23	795.991	1884.53	6601.35	4203.65	13357.6	0.100634	0.103404	0.0595907	0.141082	0.4942	0.3147	0.195404	0.183633	0.142292	0.175385	0.802557	0.522273
18	1188.28	1139.99	618.163	1706.99	5262.77	2872.99	11495.7	0.103368	0.0991667	0.0537734	0.14849	0.457803	0.249919	0.200712	0.176108	0.128402	0.184593	0.74345	0.414763
21	1597.82	1417.82	934.163	2074.53	4730.35	3009.53	13621.8	0.117299	0.104084	0.0685784	0.152294	0.347263	0.220934	0.227762	0.184841	0.163754	0.189323	0.563938	0.366661
24	1521.7	1587.99	1200.28	1525.99	4103.91	2925.99	12854	0.118383	0.123541	0.0933783	0.118717	0.319271	0.227633	0.229869	0.219393	0.222972	0.147582	0.518481	0.377778

## Sheet: fun30D vs fun30D cdc14-1 E2
	fun30D							Actin Normalization						T0 Normalization
	Uncut/Repair	0,7	3	6	21	27	Actin	UR/Actin	0,7/Actin	3/Actin	6/Actin	21/Actin	27/Actin	UR/Actin	0,7/Actin	3/Actin	6/Actin	21/Actin	27/Actin
0	12833	13199.8	10686.6	13719.6	10609.6	10328.4	18337.1	0.699837	0.719841	0.58279	0.748192	0.57859	0.56325	1	1	1	1	1	1
1	1052.94	10078.4	9746.99	12758	7117.99	8435.7	15036.4	0.0700261	0.670267	0.648226	0.848473	0.473384	0.561018	0.100061	0.931132	1.11228	1.13403	0.818167	0.996037
2	581.234	6734.94	7076.82	12669.8	6337.23	7512.53	14646.2	0.0396849	0.459841	0.483184	0.865057	0.432687	0.512932	0.0567059	0.638809	0.829088	1.1562	0.747829	0.910665
3	519.698	3567.23	5059.41	11646.8	6420.23	7042.53	13333.2	0.0389776	0.267545	0.379458	0.873518	0.481521	0.528193	0.0556953	0.371672	0.651107	1.1675	0.832231	0.93776
4	548.042	1447.41	2897.99	9684.99	6533.41	6083.41	11747.4	0.0466522	0.123211	0.246692	0.824437	0.556157	0.517851	0.0666614	0.171164	0.423295	1.1019	0.961228	0.919398
5	969.698	1323.99	1389.99	6406.99	5379.7	4975.7	10553.4	0.0918848	0.125456	0.13171	0.607102	0.509759	0.471478	0.131295	0.174283	0.226	0.811425	0.881037	0.837067
6	1908.53	2348.53	1632.11	4822.53	6265.53	4979.11	11281.9	0.169167	0.208167	0.144666	0.427455	0.555359	0.441335	0.241723	0.289185	0.24823	0.571318	0.959848	0.78355
9	5284.53	6541.82	5647.82	7521.82	7411.23	5208.82	10541.2	0.50132	0.620593	0.535784	0.713562	0.703071	0.494138	0.716337	0.862126	0.919343	0.953714	1.21514	0.877297
12	6582.53	8493.53	6932.82	9056.82	7399.23	5507.53	10658.9	0.617559	0.796845	0.650423	0.849692	0.694181	0.516705	0.882432	1.10697	1.11605	1.13566	1.19978	0.917363
15	8364.06	9681.65	8793.65	11164.6	8306.06	5856.06	11904.1	0.702623	0.813306	0.73871	0.937886	0.69775	0.491938	1.00398	1.12984	1.26754	1.25354	1.20595	0.873392
18	8246.7	8836.99	8107.99	10161.3	7377.41	5596.7	11150.1	0.739607	0.792547	0.727167	0.911317	0.661644	0.501941	1.05683	1.101	1.24773	1.21802	1.14354	0.891151
21	8803.35	9579.65	8435.65	10547.6	7812.06	5862.06	12160.8	0.723914	0.78775	0.693677	0.86735	0.642399	0.482047	1.0344	1.09434	1.19027	1.15926	1.11028	0.855831
24	7912.7	9391.99	8302.99	11594	7858.41	5848.7	12200.2	0.648572	0.769824	0.680563	0.950313	0.644122	0.479394	0.926747	1.06944	1.16777	1.27015	1.11326	0.851121
	fun30D cdc14-1							Actin Normalization						T0 Normalization
	Uncut/Repair	0,7	3	6	21	27	Actin	UR/Actin	0,7/Actin	3/Actin	6/Actin	21/Actin	27/Actin	UR/Actin	0,7/Actin	3/Actin	6/Actin	21/Actin	27/Actin
0	8112.53	9641.23	7094.53	9808.82	6987.82	5901.82	10634.8	0.762831	0.906577	0.667107	0.922335	0.657073	0.554955	1	1	1	1	1	1
1	1003.7	7794.11	6461.82	9206.82	6621.53	5489.53	9860.53	0.101789	0.790436	0.655322	0.933705	0.671519	0.556717	0.133437	0.871891	0.982334	1.01233	1.02198	1.00318
2	763.698	4696.65	4476.35	8819.65	5966.94	5023.65	9260.65	0.082467	0.507162	0.483374	0.952379	0.644333	0.542473	0.108107	0.559425	0.724582	1.03257	0.980611	0.977507
3	664.163	2647.28	3066.7	7716.99	5339.99	5333.99	9089.99	0.0730653	0.291231	0.337371	0.848955	0.587458	0.586798	0.0957818	0.321242	0.505722	0.920441	0.894053	1.05738
4	997.941	1352.53	1963.23	7339.65	5848.35	5532.35	10159.6	0.0982259	0.133127	0.193238	0.722431	0.575645	0.544542	0.128765	0.146846	0.289666	0.783264	0.876075	0.981236
5	982.82	1377.11	902.698	4599.82	4578.82	4263.82	8398.53	0.117023	0.163971	0.107483	0.547694	0.545193	0.507687	0.153406	0.180868	0.161118	0.593812	0.82973	0.914825
6	1159.53	1338.41	730.87	3047.53	3681.82	3802.41	8004.53	0.144859	0.167206	0.0913071	0.380725	0.459967	0.475032	0.189897	0.184437	0.13687	0.412784	0.700025	0.855983
9	2135.41	2904.82	1569.7	2545.82	3626.82	4066.82	8124.53	0.262835	0.357537	0.193205	0.31335	0.446404	0.500561	0.344552	0.394382	0.289616	0.339736	0.679382	0.901984
12	2902.82	3751.82	2185.53	3656.82	3943.53	5144.53	9915.53	0.292755	0.378378	0.220415	0.368797	0.397712	0.518835	0.383775	0.41737	0.330404	0.399852	0.605279	0.934914
15	2242.82	3193.11	1733.82	2651.7	2056.11	3580.11	9951.82	0.225368	0.320857	0.174221	0.266454	0.206607	0.359745	0.295436	0.353922	0.26116	0.28889	0.314435	0.648241
18	1978.99	3054.99	1684.99	2526.58	1875.99	2829.99	9284.99	0.213139	0.329025	0.181475	0.272114	0.202046	0.304792	0.279405	0.362931	0.272032	0.295027	0.307493	0.549219
21	2396.11	3417.41	1928.53	2981.82	2209.82	2741.53	8064.53	0.297118	0.423758	0.239137	0.369745	0.274017	0.339949	0.389494	0.467426	0.358469	0.40088	0.417027	0.61257
24	2165.65	3547.65	1880.23	3021.53	2103.23	2282.53	6259.6	0.345972	0.566753	0.300376	0.482703	0.336001	0.364644	0.453538	0.625158	0.450267	0.523349	0.511361	0.65707

## Sheet: Average
	fun30D E1						fun30D E2						fun30D Average
	UR/Actin	0,7/Actin	3/Actin	6/Actin	21/Actin	27/Actin	UR/Actin	0,7/Actin	3/Actin	6/Actin	21/Actin	27/Actin	UR/Actin	0,7/Actin	3/Actin	6/Actin	21/Actin	27/Actin
0	1	1	1	1	1	1	1	1	1	1	1	1	1	1	1	1	1	1
1	0.114723	0.790164	1.0502	0.902786	1.15817	0.862939	0.100061	0.931132	1.11228	1.13403	0.818167	0.996037	0.107392	0.860648	1.08124	1.01841	0.988171	0.929488
2	0.0823755	0.394665	0.736836	0.827553	1.10986	0.791563	0.0567059	0.638809	0.829088	1.1562	0.747829	0.910665	0.0695407	0.516737	0.782962	0.991874	0.928845	0.851114
3	0.0840038	0.183982	0.595938	0.790685	1.12133	0.769973	0.0556953	0.371672	0.651107	1.1675	0.832231	0.93776	0.0698496	0.277827	0.623522	0.979095	0.976779	0.853866
4	0.116227	0.0757905	0.3709	0.692711	1.08284	0.723933	0.0666614	0.171164	0.423295	1.1019	0.961228	0.919398	0.0914442	0.123477	0.397097	0.897308	1.02203	0.821666
5	0.162525	0.0803284	0.194474	0.522615	0.953913	0.675393	0.131295	0.174283	0.226	0.811425	0.881037	0.837067	0.14691	0.127306	0.210237	0.66702	0.917475	0.75623
6	0.243342	0.134065	0.21017	0.376573	0.929186	0.635904	0.241723	0.289185	0.24823	0.571318	0.959848	0.78355	0.242532	0.211625	0.2292	0.473945	0.944517	0.709727
9	0.675935	0.552107	0.652275	0.507407	1.00424	0.703896	0.716337	0.862126	0.919343	0.953714	1.21514	0.877297	0.696136	0.707116	0.785809	0.730561	1.10969	0.790597
12	0.7926	0.685339	0.715423	0.566826	0.875578	0.739137	0.882432	1.10697	1.11605	1.13566	1.19978	0.917363	0.837516	0.896156	0.915737	0.851243	1.03768	0.82825
15	0.843855	0.77238	0.753353	0.650652	0.747793	0.710099	1.00398	1.12984	1.26754	1.25354	1.20595	0.873392	0.923917	0.951111	1.01045	0.952094	0.976871	0.791745
18	0.867149	0.813766	0.717446	0.618761	0.599861	0.752303	1.05683	1.101	1.24773	1.21802	1.14354	0.891151	0.961988	0.957384	0.98259	0.918393	0.871703	0.821727
21	0.854245	0.79398	0.67436	0.604192	0.476304	0.714402	1.0344	1.09434	1.19027	1.15926	1.11028	0.855831	0.944324	0.944159	0.932315	0.881727	0.793293	0.785117
24	0.864968	0.824783	0.62867	0.634792	0.401787	0.734828	0.926747	1.06944	1.16777	1.27015	1.11326	0.851121	0.895857	0.94711	0.898219	0.952468	0.757524	0.792975
	fun30D cdc14-1 E1						fun30D cdc14-1 E2						fun30D cdc14-1 Average
	UR/Actin	0,7/Actin	3/Actin	6/Actin	21/Actin	27/Actin	UR/Actin	0,7/Actin	3/Actin	6/Actin	21/Actin	27/Actin	UR/Actin	0,7/Actin	3/Actin	6/Actin	21/Actin	27/Actin
0	1	1	1	1	1	1	1	1	1	1	1	1	1	1	1	1	1	1
1	0.125862	0.702684	0.797434	0.934616	0.882975	0.988563	0.133437	0.871891	0.982334	1.01233	1.02198	1.00318	0.129649	0.787287	0.889884	0.973471	0.95248	0.995869
2	0.0559794	0.388823	0.548306	0.907674	0.868347	0.928346	0.108107	0.559425	0.724582	1.03257	0.980611	0.977507	0.082043	0.474124	0.636444	0.970124	0.924479	0.952926
3	0.0471957	0.195668	0.383731	0.795563	0.911624	0.955657	0.0957818	0.321242	0.505722	0.920441	0.894053	1.05738	0.0714888	0.258455	0.444727	0.858002	0.902839	1.00652
4	0.0552516	0.0775706	0.175504	0.631498	0.933164	0.911724	0.128765	0.146846	0.289666	0.783264	0.876075	0.981236	0.0920083	0.112208	0.232585	0.707381	0.90462	0.94648
5	0.0842038	0.0939342	0.0828931	0.436354	1.02936	0.86338	0.153406	0.180868	0.161118	0.593812	0.82973	0.914825	0.118805	0.137401	0.122006	0.515083	0.929547	0.889102
6	0.117558	0.122023	0.0936543	0.311655	1.26485	0.860348	0.189897	0.184437	0.13687	0.412784	0.700025	0.855983	0.153727	0.15323	0.115262	0.36222	0.982437	0.858165
9	0.27449	0.308626	0.21959	0.235039	1.25951	0.941769	0.344552	0.394382	0.289616	0.339736	0.679382	0.901984	0.309521	0.351504	0.254603	0.287387	0.969445	0.921877
12	0.285004	0.298935	0.222178	0.222502	1.17059	0.842857	0.383775	0.41737	0.330404	0.399852	0.605279	0.934914	0.334389	0.358153	0.276291	0.311177	0.887932	0.888886
15	0.195404	0.183633	0.142292	0.175385	0.802557	0.522273	0.295436	0.353922	0.26116	0.28889	0.314435	0.648241	0.24542	0.268777	0.201726	0.232138	0.558496	0.585257
18	0.200712	0.176108	0.128402	0.184593	0.74345	0.414763	0.279405	0.362931	0.272032	0.295027	0.307493	0.549219	0.240059	0.269519	0.200217	0.23981	0.525472	0.481991
21	0.227762	0.184841	0.163754	0.189323	0.563938	0.366661	0.389494	0.467426	0.358469	0.40088	0.417027	0.61257	0.308628	0.326134	0.261111	0.295101	0.490483	0.489615
24	0.229869	0.219393	0.222972	0.147582	0.518481	0.377778	0.453538	0.625158	0.450267	0.523349	0.511361	0.65707	0.341703	0.422275	0.336619	0.335466	0.514921	0.517424
