# Supplementary material for: Cdc14 phosphatase counteracts Cdk-dependent Dna2 phosphorylation to inhibit resection during recombinational DNA repair
Source: Nat Commun. 2023 May 12;14:2738. doi: 10.1038/s41467-023-38417-5 (PMC10182099; doi:10.1038/s41467-023-38417-5)
Supplement: Supplementary file 6 — Source Data [file 41467_2023_38417_MOESM6_ESM.zip › Source Data/Data Analysis/Figure 2B.xlsx]

## Sheet: Exp1
	Wild-type						Met5 Normalization					T0-normalization
	Uncut/Repair	0,7	3	6	21	Met5	UR/Met5	0,7/Met5	3/Met5	6/Met5	21/Met5	UR/Met5	0,7/Met5	3/Met5	6/Met5	21/Met5
aF	13601.3	12713.7	13943.4	13857.2	13744.1	13385.7	1.0161	0.949797	1.04166	1.03522	1.02677	1	1	1	1	1
1	3975.66	8375.18	10296.1	12919.7	12905.5	13873.6	0.286562	0.603676	0.742133	0.93124	0.930215	0.282021	0.635584	0.712451	0.899554	0.905961
2	3722.59	2684.94	4026.53	9048.87	12897.1	13683.9	0.272041	0.196211	0.294252	0.661276	0.942498	0.26773	0.206582	0.282484	0.638776	0.917924
3	4383.83	1893.48	933.244	2884.09	9474.97	13787.5	0.317957	0.137333	0.0676878	0.209182	0.687216	0.312918	0.144592	0.0649806	0.202064	0.669298
4	4365.25	2165.36	1069.05	1539.1	6061.59	12043.6	0.362452	0.179792	0.0887644	0.127793	0.503302	0.356708	0.189295	0.0852142	0.123445	0.490179
5	6856.32	4260.36	2810.65	3226.1	6852.09	13350.4	0.513568	0.319119	0.21053	0.241649	0.513252	0.505429	0.335987	0.20211	0.233427	0.499869
6	7328.6	5131.89	4502.91	5161.48	5933.03	11927.1	0.614451	0.430273	0.377537	0.432753	0.497443	0.604714	0.453015	0.362437	0.418029	0.484473
7	7968.85	5673.06	4535.03	5392.89	5122.59	11015.6	0.723412	0.515	0.41169	0.489566	0.465029	0.711947	0.542221	0.395224	0.472908	0.452904
8	9563.5	7952.67	6880.62	7292.38	6574.08	11376.8	0.840612	0.699023	0.604792	0.640984	0.577848	0.82729	0.73597	0.580603	0.619175	0.562781
	cdc14-1						Met5 Normalization					T0-normalization
	Uncut/Repair	0,7	3	6	21	Met5	UR/Met5	0,7/Met5	3/Met5	6/Met5	21/Met5	UR/Met5	0,7/Met5	3/Met5	6/Met5	21/Met5
aF	12061.4	13026.6	12709.7	12714.8	14026.9	13152.1	0.917071	0.990457	0.966364	0.966753	1.06651	1	1	1	1	1
1	2728.5	6285.65	8103.28	10420.5	10592.7	11971.2	0.227922	0.525063	0.676896	0.870458	0.884842	0.248532	0.530122	0.700456	0.900393	0.829658
2	2802.65	3468.36	2882.73	4486.51	8108.03	12123.1	0.231183	0.286096	0.237789	0.37008	0.668811	0.252089	0.288852	0.246066	0.382808	0.6271
3	2590.48	1972.77	1647.09	2136.49	5545.41	11544.4	0.224394	0.170886	0.142675	0.185068	0.480357	0.244685	0.172533	0.147641	0.191432	0.450399
4	3837.83	2707.06	1324.67	1695.32	4432.59	12577.1	0.305145	0.215238	0.105324	0.134794	0.352435	0.332739	0.217312	0.10899	0.13943	0.330455
5	5488.18	3511.36	1758.79	2134.68	4646.91	13072.9	0.419812	0.268597	0.134537	0.16329	0.35546	0.457775	0.271185	0.139219	0.168905	0.333292
6	5330.5	3472.11	1787.11	1979.11	3184.85	12131.1	0.439409	0.286217	0.147317	0.163144	0.262537	0.479144	0.288974	0.152444	0.168754	0.246164
7	4927.61	3527.48	1838.47	1836.72	2303.47	11611.4	0.424379	0.303795	0.158334	0.158183	0.198381	0.462755	0.306723	0.163845	0.163623	0.186009
8	4844.35	2837.77	2007.97	1728.51	1725.97	10143.5	0.477579	0.279761	0.197956	0.170405	0.170155	0.520766	0.282457	0.204846	0.176265	0.159543

## Sheet: Exp2
	Wild-type						Met5 Normalization					T0-normalization
	Uncut/Repair	0,7	3	6	21	Met5	UR/Met5	0,7/Met5	3/Met5	6/Met5	21/Met5	UR/Met5	0,7/Met5	3/Met5	6/Met5	21/Met5
aF	17600.5	14934.8	13394.5	14866.5	12020.8	18185.5	0.967831	0.821247	0.736548	0.817492	0.661009	1	1	1	1	1
1	5157.82	14859.8	12462.1	16277.1	14474.8	19047.5	0.270787	0.780144	0.654264	0.854553	0.759932	0.279787	0.949951	0.888284	1.04533	1.14965
2	3240.65	6841.65	8023.35	13770.9	14463.6	20025.6	0.161825	0.341644	0.400654	0.687665	0.722256	0.167204	0.416007	0.543962	0.841189	1.09266
3	3033.48	2749.48	2229.77	7049.77	11814.5	19043.5	0.159292	0.144379	0.117088	0.370193	0.620395	0.164587	0.175805	0.158969	0.452841	0.938557
4	3464.65	2256.94	1160.28	3595.53	9555.35	16129.2	0.214805	0.139929	0.0719367	0.22292	0.592425	0.221945	0.170385	0.0976674	0.272688	0.896242
5	5573.18	3616.65	2125.41	3842.06	8157.48	16668.5	0.334355	0.216975	0.127511	0.230499	0.489395	0.345468	0.264202	0.173119	0.281958	0.740376
6	7834.48	5703.06	5476.35	5770.77	8331.48	15619.5	0.501584	0.365125	0.350611	0.36946	0.533403	0.518255	0.444598	0.476019	0.451943	0.806952
7	10002.6	7764.94	8233.35	7807.65	9103.65	15447.6	0.647519	0.502662	0.532984	0.505426	0.589323	0.669041	0.612071	0.723625	0.618265	0.89155
8	10645.6	8283.65	10110.6	9682.65	9239.65	14036.6	0.758418	0.590144	0.720304	0.689812	0.658252	0.783626	0.718595	0.977945	0.843815	0.995828
	cdc14-1						Met5 Normalization					T0-normalization
	Uncut/Repair	0,7	3	6	21	Met5	UR/Met5	0,7/Met5	3/Met5	6/Met5	21/Met5	UR/Met5	0,7/Met5	3/Met5	6/Met5	21/Met5
aF	13251.8	9830.48	12738.5	12319.5	10824.5	12294.5	1.07786	0.799585	1.03611	1.00203	0.880434	1	1	1	1	1
1	2611.23	12196.9	14921.6	16030.9	14206.4	15715.6	0.166155	0.776102	0.949477	1.02006	0.903962	0.154152	0.970631	0.916383	1.01799	1.02672
2	1678.77	4456.48	9076.18	13245.5	13665.5	15341.8	0.109425	0.29048	0.5916	0.86336	0.890737	0.10152	0.363289	0.570979	0.861608	1.0117
3	1896.77	1782.06	3304.48	7541.48	13418.5	16257.5	0.116671	0.109615	0.203259	0.463877	0.825373	0.108242	0.13709	0.196174	0.462936	0.937461
4	1874.94	1569.23	2479.65	3360.65	9201.65	13414.6	0.139768	0.116979	0.184846	0.250521	0.68594	0.129671	0.1463	0.178403	0.250012	0.779093
5	2625.65	2248.48	3064.48	3406.77	8169.18	14179.8	0.185169	0.158569	0.216116	0.240256	0.576115	0.171792	0.198315	0.208583	0.239768	0.654354
6	3618.65	3025.94	4154.82	3979.65	6634.65	13981.6	0.258814	0.216422	0.297162	0.284634	0.474525	0.240118	0.270668	0.286805	0.284056	0.538968
7	4567.48	3301.48	4514.18	4506.48	5426.48	12645.5	0.361195	0.26108	0.35698	0.356371	0.429124	0.335102	0.326519	0.344538	0.355647	0.4874
8	4757.35	3653.94	4767.65	4636.94	4501.35	11749.4	0.404904	0.310991	0.40578	0.394655	0.383115	0.375654	0.38894	0.391636	0.393854	0.435143

## Sheet: Average
	Wild-type E1					Wild-type E2					Wild-type Average
	Uncut/Repair	0,7	3	6	21	UR/Met5	0,7/Met5	3/Met5	6/Met5	21/Met5	UR/Met5	0,7/Met5	3/Met5	6/Met5	21/Met5
aF	1	1	1	1	1	1	1	1	1	1	1	1	1	1	1
1	0.282021	0.635584	0.712451	0.899554	0.905961	0.279787	0.949951	0.888284	1.04533	1.14965	0.280904	0.792767	0.800368	0.972445	1.02781
2	0.26773	0.206582	0.282484	0.638776	0.917924	0.167204	0.416007	0.543962	0.841189	1.09266	0.217467	0.311294	0.413223	0.739983	1.00529
3	0.312918	0.144592	0.0649806	0.202064	0.669298	0.164587	0.175805	0.158969	0.452841	0.938557	0.238753	0.160198	0.111975	0.327452	0.803927
4	0.356708	0.189295	0.0852142	0.123445	0.490179	0.221945	0.170385	0.0976674	0.272688	0.896242	0.289327	0.17984	0.0914408	0.198066	0.693211
5	0.505429	0.335987	0.20211	0.233427	0.499869	0.345468	0.264202	0.173119	0.281958	0.740376	0.425449	0.300094	0.187615	0.257693	0.620123
6	0.604714	0.453015	0.362437	0.418029	0.484473	0.518255	0.444598	0.476019	0.451943	0.806952	0.561484	0.448807	0.419228	0.434986	0.645713
7	0.711947	0.542221	0.395224	0.472908	0.452904	0.669041	0.612071	0.723625	0.618265	0.89155	0.690494	0.577146	0.559424	0.545587	0.672227
8	0.82729	0.73597	0.580603	0.619175	0.562781	0.783626	0.718595	0.977945	0.843815	0.995828	0.805458	0.727283	0.779274	0.731495	0.779305
	cdc14-1 E1					cdc14-1 E2					cdc14-1 Average
	Uncut/Repair	0,7	3	6	21	UR/Met5	0,7/Met5	3/Met5	6/Met5	21/Met5	UR/Met5	0,7/Met5	3/Met5	6/Met5	21/Met5
aF	1	1	1	1	1	1	1	1	1	1	1	1	1	1	1
1	0.248532	0.530122	0.700456	0.900393	0.829658	0.154152	0.970631	0.916383	1.01799	1.02672	0.201342	0.750376	0.80842	0.959193	0.928191
2	0.252089	0.288852	0.246066	0.382808	0.6271	0.10152	0.363289	0.570979	0.861608	1.0117	0.176805	0.32607	0.408522	0.622208	0.819401
3	0.244685	0.172533	0.147641	0.191432	0.450399	0.108242	0.13709	0.196174	0.462936	0.937461	0.176464	0.154811	0.171908	0.327184	0.69393
4	0.332739	0.217312	0.10899	0.13943	0.330455	0.129671	0.1463	0.178403	0.250012	0.779093	0.231205	0.181806	0.143697	0.194721	0.554774
5	0.457775	0.271185	0.139219	0.168905	0.333292	0.171792	0.198315	0.208583	0.239768	0.654354	0.314784	0.23475	0.173901	0.204337	0.493823
6	0.479144	0.288974	0.152444	0.168754	0.246164	0.240118	0.270668	0.286805	0.284056	0.538968	0.359631	0.279821	0.219625	0.226405	0.392566
7	0.462755	0.306723	0.163845	0.163623	0.186009	0.335102	0.326519	0.344538	0.355647	0.4874	0.398928	0.316621	0.254191	0.259635	0.336705
8	0.520766	0.282457	0.204846	0.176265	0.159543	0.375654	0.38894	0.391636	0.393854	0.435143	0.44821	0.335698	0.298241	0.285059	0.297343
