# Supplementary material for: Cdc14 phosphatase counteracts Cdk-dependent Dna2 phosphorylation to inhibit resection during recombinational DNA repair
Source: Nat Commun. 2023 May 12;14:2738. doi: 10.1038/s41467-023-38417-5 (PMC10182099; doi:10.1038/s41467-023-38417-5)
Supplement: Supplementary file 6 — Source Data [file 41467_2023_38417_MOESM6_ESM.zip › Source Data/Data Analysis/Supplemental Figure 4D.xlsx]

## Sheet: sgs1 vs sgs1 cdc14-1 E1
	sgs1D							Actin Normalization						T0 Normalization
	Uncut/Repair	0,7	3	6	21	27	Actin	UR/Actin	0,7/Actin	3/Actin	6/Actin	21/Actin	27/Actin	UR/Actin	0,7/Actin	3/Actin	6/Actin	21/Actin	27/Actin
0	12117.5	10258.5	10670.8	12208.4	13276.4	9859.35	20359.4	0.595181	0.50387	0.524121	0.599644	0.652101	0.484267	1	1	1	1	1	1
1	1583.72	7249.41	9192.41	11796.4	12872.7	8548.7	17936.7	0.0882949	0.404166	0.512492	0.657669	0.717674	0.476604	0.14835	0.802123	0.977811	1.09677	1.10056	0.984176
2	1034.2	3943.48	5251.77	9911.06	12707.4	8586.35	18976.6	0.0544988	0.207807	0.276749	0.522277	0.669631	0.45247	0.0915668	0.412421	0.528025	0.870979	1.02688	0.93434
3	893.113	1232.65	2117.53	6577.23	10659.5	6809.53	15754.5	0.0566893	0.0782409	0.134408	0.417482	0.676601	0.432227	0.0952472	0.15528	0.256444	0.696217	1.03757	0.892539
4	943.234	627.527	1027.94	4400.53	9723.23	5587.82	14940.5	0.0631326	0.0420017	0.0688022	0.294536	0.650796	0.374004	0.106073	0.0833581	0.131272	0.491186	0.997999	0.772311
5	883.698	499.991	795.113	2666.7	8540.7	5439.99	13773	0.0641617	0.0363023	0.0577299	0.193618	0.620105	0.394975	0.107802	0.0720469	0.110146	0.322888	0.950934	0.815615
6	1098.94	597.527	606.527	1707.23	7015.53	4553.82	13643.8	0.080545	0.0437947	0.0444543	0.125129	0.514191	0.333764	0.135329	0.0869166	0.0848169	0.208672	0.788514	0.689216
9	1169.36	896.941	637.648	1479.65	8361.06	5168.35	14193.4	0.0823875	0.0631944	0.0449258	0.104249	0.589083	0.364139	0.138424	0.125418	0.0857165	0.173852	0.903361	0.751939
12	1499.53	1110.53	791.82	1775.82	8041.53	5861.53	15426.5	0.0972044	0.0719881	0.0513285	0.115115	0.521279	0.379964	0.163319	0.14287	0.0979324	0.191972	0.799384	0.784618
15	864.406	963.527	789.82	1897.82	3256.23	2275.53	10185.8	0.0848637	0.0945949	0.0775411	0.18632	0.319683	0.223401	0.142585	0.187737	0.147945	0.310718	0.490236	0.461319
18	1984.82	1389.53	1365.82	2513.53	4360.53	3438.53	14766.5	0.134413	0.0940998	0.0924943	0.170218	0.295298	0.23286	0.225836	0.186754	0.176475	0.283865	0.452841	0.48085
21	3317.53	1855.82	1769.53	2808.82	6154.53	3632.11	16187.5	0.204943	0.114645	0.109314	0.173518	0.380202	0.224377	0.344338	0.227529	0.208567	0.289368	0.583041	0.463334
24	4859.23	3159.82	3192.53	4620.53	6238.53	4555.53	17527.8	0.27723	0.180275	0.182141	0.263611	0.355921	0.259903	0.465791	0.35778	0.347516	0.439613	0.545807	0.536693
	sgs1D cdc14-1							Actin Normalization						T0 Normalization
	Uncut/Repair	0,7	3	6	21	27	Actin	UR/Actin	0,7/Actin	3/Actin	6/Actin	21/Actin	27/Actin	UR/Actin	0,7/Actin	3/Actin	6/Actin	21/Actin	27/Actin
0	9184.82	7852.53	6680.82	8931.53	9755.53	7593.82	15083.2	0.608942	0.520613	0.44293	0.592149	0.64678	0.503461	1	1	1	1	1	1
1	1976.36	7564.35	8321.65	10883.4	12250.4	9729.65	17995.8	0.109823	0.420341	0.462422	0.604773	0.680735	0.540663	0.180351	0.807396	1.04401	1.02132	1.0525	1.07389
2	1992.82	3361.53	3752.82	7463.53	9975.53	8660.82	18985.9	0.104963	0.177053	0.197663	0.393108	0.525417	0.45617	0.172369	0.340087	0.446262	0.663866	0.812358	0.906069
3	1529.06	1302.94	1643.94	5093.35	8228.06	6665.65	17540.8	0.0871719	0.0742807	0.0937211	0.290372	0.469082	0.380009	0.143153	0.142679	0.211593	0.49037	0.725258	0.754793
4	1989.23	1336.53	1159.82	2915.53	7027.23	5777.82	16747.9	0.118775	0.0798025	0.0692515	0.174083	0.419588	0.344987	0.195051	0.153286	0.156349	0.293984	0.648734	0.685231
5	2094.53	1346.53	937.82	1834.53	4980.53	4498.11	15670.9	0.133657	0.0859251	0.0598445	0.117066	0.317819	0.287035	0.21949	0.165046	0.135111	0.197696	0.491387	0.570124
6	2407.23	1530.23	1116.82	1327.53	3797.23	3941.11	14814.9	0.162487	0.10329	0.0753847	0.0896073	0.256311	0.266023	0.266835	0.198401	0.170195	0.151326	0.396288	0.528388
9	4464.23	3342.53	2206.82	2813.53	6602.53	6801.82	17055.9	0.261741	0.195974	0.129387	0.164959	0.38711	0.398795	0.429828	0.37643	0.292116	0.278576	0.598519	0.792107
12	4578.06	3591.65	2444.06	2848.06	4748.06	5720.65	18202.8	0.251504	0.197313	0.134269	0.156463	0.260843	0.314273	0.413017	0.379002	0.303137	0.264229	0.403295	0.624226
15	3873.23	2814.53	1863.53	2356.53	3376.53	4070.82	16500.2	0.234738	0.170575	0.112939	0.142818	0.204635	0.246713	0.385485	0.327643	0.254982	0.241185	0.316391	0.490034
18	3594.53	2950.82	1749.23	2304.53	2965.53	3718.82	16306.9	0.220429	0.180955	0.107269	0.141322	0.181857	0.228051	0.361987	0.34758	0.242181	0.238659	0.281173	0.452967
21	3319.53	2498.53	1580.53	1870.23	2641.23	2241.53	15612.9	0.212614	0.160029	0.101232	0.119787	0.16917	0.143569	0.349153	0.307386	0.22855	0.202293	0.261557	0.285163
24	3253.23	2457.36	1378.11	2170.94	2611.65	2314.65	17020.5	0.191136	0.144376	0.0809679	0.127549	0.153442	0.135992	0.313883	0.27732	0.182801	0.2154	0.237239	0.270114

## Sheet: sgs1 vs sgs1 cdc14-1 E2
	sgs1D							Actin Normalization						T0 Normalization
	Uncut/Repair	0,7	3	6	21	27	Actin	UR/Actin	0,7/Actin	3/Actin	6/Actin	21/Actin	27/Actin	UR/Actin	0,7/Actin	3/Actin	6/Actin	21/Actin	27/Actin
0	11914.5	12459.6	10217.1	12477.2	13246.3	14528.1	18173.3	0.655603	0.685599	0.562202	0.686567	0.728888	0.799418	1	1	1	1	1	1
1	1287.41	10678.1	9537.82	12971.1	13818.7	14239.7	18474.4	0.0696859	0.577995	0.516272	0.702113	0.747991	0.77078	0.106293	0.843051	0.918304	1.02264	1.02621	0.964176
2	1262.23	4468.23	5862.94	10571.6	13515.5	11950.8	18312.9	0.0689258	0.243993	0.320153	0.577277	0.738031	0.652589	0.105133	0.355883	0.569463	0.840818	1.01254	0.81633
3	1727.94	1528.53	3247.36	7599.23	12237.5	10382.8	17384.9	0.099393	0.0879225	0.186791	0.437116	0.703915	0.597231	0.151605	0.128242	0.33225	0.636669	0.965739	0.747082
4	1047.7	817.698	1513.41	5231.11	9285.7	7634.7	15224.4	0.068817	0.0537097	0.0994066	0.3436	0.609922	0.501478	0.104967	0.0783398	0.176817	0.500462	0.836784	0.627304
5	983.941	647.87	1225.23	3625.65	10028.1	6753.53	16099.9	0.0611146	0.0402405	0.0761018	0.225196	0.622866	0.419475	0.0932188	0.058694	0.135364	0.328004	0.854543	0.524726
6	722.406	750.234	826.527	1899.82	9300.23	5597.53	14091.2	0.0512663	0.0532412	0.0586554	0.134823	0.660001	0.397235	0.0781972	0.0776565	0.104332	0.196373	0.905491	0.496905
9	909.062	718.062	1110.65	418.213	8282.48	4103.48	9830.6	0.0924727	0.0730436	0.112979	0.042542	0.84252	0.417419	0.14105	0.10654	0.200958	0.0619634	1.1559	0.522154
12	510.406	619.698	1358.99	566.456	4239.7	1892.99	5300.41	0.0962956	0.116915	0.256394	0.10687	0.799882	0.357141	0.146881	0.17053	0.456053	0.155659	1.0974	0.446751
15	1466.65	824.648	2680.94	2194.41	7676.35	3185.94	10530.8	0.139273	0.0783084	0.254582	0.20838	0.728945	0.302536	0.212434	0.114219	0.45283	0.303511	1.00008	0.378446
18	1383.53	821.113	1620.82	1771.23	6414.82	2697.11	10476.2	0.132063	0.0783786	0.154714	0.169072	0.612321	0.257451	0.201438	0.114321	0.275193	0.246257	0.840076	0.322048
21	1741.11	1256.53	1652.82	2407.53	4905.23	2584.99	10746.2	0.162021	0.116927	0.153805	0.224034	0.456461	0.240549	0.247132	0.170548	0.273575	0.326311	0.626243	0.300905
24	3013.94	1928.41	3338.53	3954.23	6150.53	3695.53	12107.9	0.248923	0.159268	0.27573	0.326582	0.507975	0.305215	0.379685	0.232305	0.490447	0.475674	0.696917	0.381797
	sgs1D cdc14-1							Actin Normalization						T0 Normalization
	Uncut/Repair	0,7	3	6	21	27	Actin	UR/Actin	0,7/Actin	3/Actin	6/Actin	21/Actin	27/Actin	UR/Actin	0,7/Actin	3/Actin	6/Actin	21/Actin	27/Actin
0	12144.4	10680.4	13758.1	15167.4	16620.4	10899.6	14989.1	0.810214	0.712543	0.917873	1.01189	1.10883	0.727173	1	1	1	1	1	1
1	909.113	8085.53	13722.2	15869.5	16938.2	10533.5	14071.5	0.0646066	0.574602	0.975177	1.12778	1.20372	0.74857	0.0797401	0.80641	1.06243	1.11452	1.08558	1.02942
2	477.991	2736.53	6444.23	11172.8	13332.5	8412.82	13023.5	0.0367021	0.210122	0.494815	0.857895	1.02373	0.645971	0.0452993	0.29489	0.539088	0.847811	0.923247	0.888331
3	627.284	1178.53	3649.23	9862.53	13844.2	7319.53	12759.8	0.0491609	0.0923624	0.285994	0.772936	1.08499	0.573639	0.0606764	0.129624	0.311583	0.76385	0.978495	0.788861
4	751.113	987.527	2395.23	5630.82	12277.5	5631.82	11956.5	0.0628203	0.0825931	0.200329	0.470941	1.02685	0.471025	0.0775354	0.115913	0.218253	0.465405	0.926062	0.647747
5	947.355	1178.06	2735.48	4282.18	12936.2	5045.48	12084.2	0.0783963	0.0974879	0.226368	0.354363	1.07051	0.417527	0.0967599	0.136817	0.246623	0.350197	0.965435	0.574178
6	1052.11	1317.53	2896.94	4180.82	12337.2	4497.53	11505.5	0.0914441	0.114513	0.251787	0.363375	1.07229	0.390901	0.112864	0.16071	0.274315	0.359103	0.967042	0.537563
9	1946.23	2055.23	4105.23	5183.94	11432.1	5395.82	11599.5	0.167786	0.177183	0.353914	0.44691	0.985567	0.465176	0.207088	0.248662	0.38558	0.441656	0.888833	0.639704
12	1999.53	1999.23	3660.23	4622.35	9126.23	3797.82	11409.2	0.175255	0.175229	0.320813	0.405142	0.799899	0.332872	0.216307	0.245921	0.349518	0.400379	0.721389	0.457762
15	1004.58	1551.94	2000.11	3304.36	4569.82	2070.82	8651.53	0.116116	0.179383	0.231186	0.381939	0.52821	0.239359	0.143315	0.251751	0.251871	0.377449	0.476366	0.329163
18	1472.53	1261.36	1837.65	2787.18	5551.35	1708.65	8475.65	0.173736	0.148821	0.216815	0.328846	0.654977	0.201595	0.214432	0.208859	0.236215	0.324981	0.590691	0.277231
21	1290.23	1460.82	2054.94	3019.13	4306.23	1976.11	10112.5	0.127588	0.144456	0.203207	0.298554	0.425832	0.195412	0.157474	0.202734	0.221389	0.295044	0.384036	0.268729
24	1694.11	1382.82	2460.23	2726.36	4424.53	1858.11	10652.5	0.159034	0.129811	0.230953	0.255935	0.41535	0.174429	0.196286	0.18218	0.251618	0.252927	0.374583	0.239873

## Sheet: Average
	sgs1D E1						sgs1D E2						Wt Average
	UR/Actin	0,7/Actin	3/Actin	6/Actin	21/Actin	27/Actin	UR/Actin	0,7/Actin	3/Actin	6/Actin	21/Actin	27/Actin	UR/Actin	0,7/Actin	3/Actin	6/Actin	21/Actin	27/Actin
0	1	1	1	1	1	1	1	1	1	1	1	1	1	1	1	1	1	1
1	0.14835	0.802123	0.977811	1.09677	1.10056	0.984176	0.106293	0.843051	0.918304	1.02264	1.02621	0.964176	0.127321	0.822587	0.948058	1.0597	1.06338	0.974176
2	0.0915668	0.412421	0.528025	0.870979	1.02688	0.93434	0.105133	0.355883	0.569463	0.840818	1.01254	0.81633	0.0983501	0.384152	0.548744	0.855898	1.01971	0.875335
3	0.0952472	0.15528	0.256444	0.696217	1.03757	0.892539	0.151605	0.128242	0.33225	0.636669	0.965739	0.747082	0.123426	0.141761	0.294347	0.666443	1.00165	0.81981
4	0.106073	0.0833581	0.131272	0.491186	0.997999	0.772311	0.104967	0.0783398	0.176817	0.500462	0.836784	0.627304	0.10552	0.0808489	0.154044	0.495824	0.917391	0.699807
5	0.107802	0.0720469	0.110146	0.322888	0.950934	0.815615	0.0932188	0.058694	0.135364	0.328004	0.854543	0.524726	0.10051	0.0653704	0.122755	0.325446	0.902739	0.670171
6	0.135329	0.0869166	0.0848169	0.208672	0.788514	0.689216	0.0781972	0.0776565	0.104332	0.196373	0.905491	0.496905	0.106763	0.0822865	0.0945743	0.202522	0.847002	0.593061
9	0.138424	0.125418	0.0857165	0.173852	0.903361	0.751939	0.14105	0.10654	0.200958	0.0619634	1.1559	0.522154	0.139737	0.115979	0.143337	0.117908	1.02963	0.637046
12	0.163319	0.14287	0.0979324	0.191972	0.799384	0.784618	0.146881	0.17053	0.456053	0.155659	1.0974	0.446751	0.1551	0.1567	0.276993	0.173815	0.948392	0.615684
15	0.142585	0.187737	0.147945	0.310718	0.490236	0.461319	0.212434	0.114219	0.45283	0.303511	1.00008	0.378446	0.17751	0.150978	0.300387	0.307114	0.745157	0.419883
18	0.225836	0.186754	0.176475	0.283865	0.452841	0.48085	0.201438	0.114321	0.275193	0.246257	0.840076	0.322048	0.213637	0.150538	0.225834	0.265061	0.646458	0.401449
21	0.344338	0.227529	0.208567	0.289368	0.583041	0.463334	0.247132	0.170548	0.273575	0.326311	0.626243	0.300905	0.295735	0.199038	0.241071	0.30784	0.604642	0.382119
24	0.465791	0.35778	0.347516	0.439613	0.545807	0.536693	0.379685	0.232305	0.490447	0.475674	0.696917	0.381797	0.422738	0.295042	0.418982	0.457643	0.621362	0.459245
	sgs1D cdc14-1 E1						sgs1D cdc14-1 E2						cdc14-1 Average
	UR/Actin	0,7/Actin	3/Actin	6/Actin	21/Actin	27/Actin	UR/Actin	0,7/Actin	3/Actin	6/Actin	21/Actin	27/Actin	UR/Actin	0,7/Actin	3/Actin	6/Actin	21/Actin	27/Actin
0	1	1	1	1	1	1	1	1	1	1	1	1	1	1	1	1	1	1
1	0.180351	0.807396	1.04401	1.02132	1.0525	1.07389	0.0797401	0.80641	1.06243	1.11452	1.08558	1.02942	0.130045	0.806903	1.05322	1.06792	1.06904	1.05166
2	0.172369	0.340087	0.446262	0.663866	0.812358	0.906069	0.0452993	0.29489	0.539088	0.847811	0.923247	0.888331	0.108834	0.317488	0.492675	0.755838	0.867803	0.8972
3	0.143153	0.142679	0.211593	0.49037	0.725258	0.754793	0.0606764	0.129624	0.311583	0.76385	0.978495	0.788861	0.101915	0.136151	0.261588	0.62711	0.851877	0.771827
4	0.195051	0.153286	0.156349	0.293984	0.648734	0.685231	0.0775354	0.115913	0.218253	0.465405	0.926062	0.647747	0.136293	0.134599	0.187301	0.379695	0.787398	0.666489
5	0.21949	0.165046	0.135111	0.197696	0.491387	0.570124	0.0967599	0.136817	0.246623	0.350197	0.965435	0.574178	0.158125	0.150931	0.190867	0.273947	0.728411	0.572151
6	0.266835	0.198401	0.170195	0.151326	0.396288	0.528388	0.112864	0.16071	0.274315	0.359103	0.967042	0.537563	0.189849	0.179555	0.222255	0.255214	0.681665	0.532976
9	0.429828	0.37643	0.292116	0.278576	0.598519	0.792107	0.207088	0.248662	0.38558	0.441656	0.888833	0.639704	0.318458	0.312546	0.338848	0.360116	0.743676	0.715905
12	0.413017	0.379002	0.303137	0.264229	0.403295	0.624226	0.216307	0.245921	0.349518	0.400379	0.721389	0.457762	0.314662	0.312462	0.326328	0.332304	0.562342	0.540994
15	0.385485	0.327643	0.254982	0.241185	0.316391	0.490034	0.143315	0.251751	0.251871	0.377449	0.476366	0.329163	0.2644	0.289697	0.253427	0.309317	0.396378	0.409599
18	0.361987	0.34758	0.242181	0.238659	0.281173	0.452967	0.214432	0.208859	0.236215	0.324981	0.590691	0.277231	0.28821	0.27822	0.239198	0.28182	0.435932	0.365099
21	0.349153	0.307386	0.22855	0.202293	0.261557	0.285163	0.157474	0.202734	0.221389	0.295044	0.384036	0.268729	0.253313	0.25506	0.22497	0.248668	0.322796	0.276946
24	0.313883	0.27732	0.182801	0.2154	0.237239	0.270114	0.196286	0.18218	0.251618	0.252927	0.374583	0.239873	0.255084	0.22975	0.217209	0.234163	0.305911	0.254994
