# Supplementary material for: Cdc14 phosphatase counteracts Cdk-dependent Dna2 phosphorylation to inhibit resection during recombinational DNA repair
Source: Nat Commun. 2023 May 12;14:2738. doi: 10.1038/s41467-023-38417-5 (PMC10182099; doi:10.1038/s41467-023-38417-5)
Supplement: Supplementary file 6 — Source Data [file 41467_2023_38417_MOESM6_ESM.zip › Source Data/Data Analysis/Figure 4C.xlsx]

## Sheet: EtOH vs IAA E1
	EtOH							Actin Normalization						T0 Normalization
	Uncut/Repair	0.7	3	6	21	27	Actin	UR/Actin	0,7/Actin	3/Actin	6/Actin	21/Actin	27/Actin	UR/Actin	0,7/Actin	3/Actin	6/Actin	21/Actin	27/Actin
0	15887.1	14999.4	8969.35	15351.4	10827.4	12538.8	16946.2	0.937505	0.885121	0.529285	0.905889	0.638926	0.739917	1	1	1	1	1	1
1	1845.77	13705.6	9040.53	14937.5	11134.5	11548.9	14107.6	0.130835	0.971501	0.640825	1.05882	0.789255	0.81863	0.139556	1.09759	1.21074	1.16882	1.23528	1.10638
2	816.598	5453.6	3324.53	8176.53	7341.82	7958.94	11146.6	0.0732595	0.489259	0.298254	0.733541	0.658657	0.714021	0.0781431	0.552759	0.563503	0.809748	1.03088	0.965001
3	933.991	1349.06	1299.7	4842.7	6774.28	7284.41	11275.8	0.0828313	0.119642	0.115264	0.429476	0.60078	0.64602	0.0883529	0.13517	0.217773	0.474094	0.940296	0.873098
4	1258.11	1306.94	792.82	2004.53	5226.82	6023.23	12471.6	0.100878	0.104793	0.0635698	0.160727	0.419096	0.482954	0.107602	0.118394	0.120105	0.177424	0.655939	0.652714
5	1969.82	1570.82	993.113	1576.7	4421.82	4709.53	12300.6	0.16014	0.127702	0.0807366	0.12818	0.359479	0.382868	0.170815	0.144277	0.152539	0.141497	0.56263	0.517447
6	3151.65	2476.65	1573.36	2594.65	4702.35	4910.65	12971.2	0.242973	0.190935	0.121296	0.200032	0.362523	0.378581	0.25917	0.215716	0.22917	0.220813	0.567395	0.511654
9	6937.53	5551.82	4661.82	6948.82	5709.82	4914.53	12082.6	0.574173	0.459487	0.385828	0.575107	0.472564	0.406743	0.612448	0.519123	0.728961	0.634854	0.739622	0.549714
12	9834.65	8339.65	6786.35	9859.35	7639.35	5848.35	12513.2	0.785943	0.666469	0.542336	0.787917	0.610504	0.467375	0.838335	0.752969	1.02466	0.869773	0.955517	0.631659
15	8072.53	6580.11	5213.53	7786.53	6528.41	4602.82	12378.4	0.652149	0.531582	0.421181	0.629044	0.527405	0.371844	0.695621	0.600576	0.795755	0.694394	0.825456	0.502549
18	6505.82	5488.82	4399.82	7028.53	6120.53	3578.53	10503.6	0.619387	0.522563	0.418885	0.669151	0.582705	0.340694	0.660676	0.590386	0.791417	0.738668	0.912007	0.460449
21	4351.65	3653.36	2951.36	4938.65	4191.35	2201.65	8611.18	0.505348	0.424257	0.342735	0.573516	0.486734	0.255673	0.539035	0.479321	0.647544	0.633097	0.7618	0.345543
24	4291.16	3513.16	2762.87	5160.87	3838.16	2494.16	8447.99	0.507951	0.415858	0.327045	0.610899	0.454328	0.295237	0.541811	0.469832	0.617899	0.674364	0.711082	0.399014
	IAA							Actin Normalization						T0 Normalization
	Uncut/Repair	0.7	3	6	21	27	Actin	UR/Actin	0,7/Actin	3/Actin	6/Actin	21/Actin	27/Actin	UR/Actin	0,7/Actin	3/Actin	6/Actin	21/Actin	27/Actin
0	15513.5	12109.2	11111.5	16150.8	13054.5	10595.8	13733.5	1.12961	0.881728	0.80908	1.17601	0.950559	0.771529	1	1	1	1	1	1
1	2735.23	10553.5	10592.5	16095.8	13176.1	10784.8	12720.5	0.215025	0.829645	0.832711	1.26534	1.03582	0.847828	0.190354	0.940931	1.02921	1.07596	1.08969	1.09889
2	1234.53	4451.23	4476.53	11086.5	11123.5	7368.82	10512.5	0.117434	0.423422	0.425828	1.0546	1.05812	0.700956	0.10396	0.480218	0.526311	0.896759	1.11316	0.908528
3	1061.65	1477.77	1915.36	8386.94	11323.4	6909.65	10647.4	0.09971	0.138792	0.17989	0.787702	1.06349	0.648954	0.0882694	0.157409	0.222339	0.669807	1.1188	0.841127
4	1161.23	1203.23	1228.11	3708.82	9674.53	5451.82	10574.5	0.109814	0.113786	0.116139	0.350732	0.91489	0.515562	0.0972143	0.129049	0.143544	0.298238	0.962476	0.668233
5	1540.23	1514.82	1498.11	3143.82	8225.53	4333.82	10781.5	0.142859	0.140501	0.138952	0.291593	0.762928	0.401967	0.126467	0.159348	0.17174	0.24795	0.80261	0.521
6	2107.23	2019.53	2237.23	4667.53	8601.53	4903.23	12076.5	0.17449	0.167227	0.185255	0.386496	0.712252	0.406014	0.154469	0.189659	0.22897	0.328649	0.749298	0.526245
9	5943.77	4411.06	6461.35	11819.1	10590.5	5649.06	14219.1	0.418014	0.310222	0.454415	0.831212	0.744808	0.397288	0.370052	0.351834	0.561644	0.706805	0.783548	0.514936
12	6968.06	5519.06	7525.06	13088.4	11436.9	6129.77	12994.4	0.536238	0.424728	0.579102	1.00723	0.880143	0.471726	0.47471	0.481699	0.715754	0.856481	0.925922	0.611416
15	5462.41	4197.41	6090.41	11465.7	10361.5	4832.41	10350.7	0.527733	0.405519	0.588405	1.10772	1.00105	0.466868	0.467182	0.459914	0.727252	0.941929	1.05311	0.60512
18	7690.77	5135.06	7429.06	13743.1	12731.9	6584.35	13054.4	0.589134	0.39336	0.569087	1.05276	0.975298	0.50438	0.521538	0.446124	0.703375	0.895191	1.02603	0.65374
21	5621.23	4108.23	5724.53	11027.5	11205.4	5627.23	10846.5	0.518252	0.37876	0.527775	1.01669	1.03308	0.518805	0.458788	0.429566	0.652315	0.86452	1.08682	0.672437
24	7097.99	5069.41	6575.41	11269.7	11407.8	6358.41	12465.7	0.569402	0.406668	0.52748	0.904057	0.915137	0.510072	0.504069	0.461218	0.65195	0.768747	0.962736	0.661118

## Sheet: EtOH vs IAA E2
	EtOH							Actin Normalization						T0 Normalization
	Uncut/Repair	0,7	3	6	21	27	Actin	UR/Actin	0,7/Actin	3/Actin	6/Actin	21/Actin	27/Actin	UR/Actin	0,7/Actin	3/Actin	6/Actin	21/Actin	27/Actin
0	16998.1	12093.4	11863	14857.1	14394	12595.3	14006	1.21363	0.863447	0.846994	1.06077	1.0277	0.89928	1	1	1	1	1	1
1	2692.58	8744.7	7903.99	13347.1	12587.1	10952.1	11999.9	0.224383	0.72873	0.65867	1.11227	1.04893	0.912682	0.184886	0.843978	0.777656	1.04855	1.02066	1.0149
2	1406.7	5097.7	7903.99	9390.7	10333.7	9812.11	10872.5	0.129381	0.46886	0.726969	0.863709	0.950441	0.902468	0.106607	0.54301	0.858293	0.814228	0.92482	1.00355
3	1097.65	2106.36	4045.36	6152.94	10264.2	8956.53	10391.8	0.105626	0.202694	0.389283	0.592095	0.987722	0.861882	0.0870333	0.234749	0.459605	0.558174	0.961096	0.958414
4	1405.7	1465.7	2781.41	3727.23	10073.9	8513.35	10588.8	0.132753	0.138419	0.262674	0.351997	0.951375	0.803995	0.109385	0.16031	0.310125	0.331832	0.925729	0.894043
5	2186.53	1719.11	3022.11	3663.41	8419.11	7448.82	10170.6	0.214984	0.169027	0.297141	0.360194	0.827785	0.732384	0.177141	0.195758	0.350818	0.339559	0.805471	0.814412
6	2793.53	1848.94	2810.23	3022.53	5743.53	5745.53	8365.53	0.333933	0.221019	0.33593	0.361307	0.686571	0.68681	0.275153	0.255973	0.396615	0.340609	0.668063	0.763733
9	5973.94	3483.53	4376.53	3614.53	4483.11	5362.53	9733.23	0.613767	0.3579	0.449648	0.371359	0.460599	0.55095	0.505729	0.414502	0.530875	0.350085	0.448182	0.612657
12	3258.23	1817.53	2515.41	2177.11	1820.11	2458.11	5233.11	0.622619	0.347313	0.480671	0.416026	0.347807	0.469723	0.513022	0.40224	0.567502	0.392193	0.338431	0.522332
15	4473.41	2255.7	2916.99	2416.41	2680.53	3146.94	8339.23	0.536429	0.270492	0.349791	0.289764	0.321436	0.377366	0.442004	0.31327	0.41298	0.273163	0.312771	0.419631
18	5684.35	2564.94	3166.36	2577.36	2246.36	3504.65	9600.53	0.592088	0.267167	0.329811	0.26846	0.233982	0.365047	0.487865	0.309419	0.389389	0.25308	0.227675	0.405933
21	5000.23	2432.11	2591.11	2163.53	1504.94	3187.94	7914.82	0.631756	0.307286	0.327375	0.273351	0.190142	0.402781	0.520551	0.355883	0.386514	0.257691	0.185016	0.447893
24	4425.11	2264.41	2254.11	1659.7	2263.41	3020.11	7409.26	0.597241	0.305619	0.304229	0.224003	0.305484	0.407614	0.492112	0.353952	0.359187	0.211171	0.297249	0.453267
	IAA							Actin Normalization						T0 Normalization
	Uncut/Repair	0,7	3	6	21	27	Actin	UR/Actin	0,7/Actin	3/Actin	6/Actin	21/Actin	27/Actin	UR/Actin	0,7/Actin	3/Actin	6/Actin	21/Actin	27/Actin
0	18959	11267.9	12195.6	11444.6	12172.6	12331.2	14092.9	1.34528	0.799541	0.865369	0.81208	0.863737	0.87499	1	1	1	1	1	1
1	3494.41	4403.11	5817.41	6039.41	8078.41	7374.11	10329.8	0.338283	0.426253	0.563166	0.584657	0.782047	0.713867	0.251459	0.533121	0.650781	0.71995	0.905422	0.815857
2	2101.65	5659.53	6412.82	7244.94	10066.9	11403.6	11760.4	0.178706	0.481238	0.545291	0.616048	0.856007	0.969669	0.132839	0.601892	0.630126	0.758605	0.99105	1.10821
3	2095.11	2167.41	2934.11	4856.7	8916.11	9853.53	10697.9	0.195843	0.2026	0.274269	0.453984	0.833442	0.921068	0.145577	0.253396	0.316939	0.559039	0.964925	1.05266
4	2562.23	1906.7	2033.11	2836.23	8487.94	8970.23	10861.1	0.23591	0.175554	0.187193	0.261138	0.781502	0.825908	0.175361	0.219568	0.216316	0.321567	0.904791	0.943905
5	3124.82	2063.82	1862.82	2078.41	7857.11	8412.94	9935.53	0.31451	0.207721	0.187491	0.209189	0.79081	0.846753	0.233787	0.2598	0.21666	0.257597	0.915568	0.967729
6	4202.65	2702.23	1868.58	1862.36	6157.35	7197.94	9827.77	0.42763	0.274959	0.190132	0.189499	0.626526	0.732408	0.317873	0.343896	0.219712	0.23335	0.725367	0.837048
9	6073.94	3961.94	3112.53	2858.11	4705.82	6452.23	9000.82	0.674821	0.440176	0.345805	0.317539	0.522821	0.71685	0.50162	0.550535	0.399604	0.391019	0.605301	0.819266
12	8205.65	4859.53	3869.82	3859.53	5454.53	7855.94	11793.1	0.695803	0.412067	0.328144	0.327271	0.46252	0.666149	0.517216	0.515379	0.379195	0.403003	0.535487	0.761322
15	6185.53	3579.53	2966.82	2878.94	4394.94	7221.23	9601.94	0.644195	0.372792	0.308981	0.299829	0.457714	0.75206	0.478855	0.466257	0.357051	0.369211	0.529923	0.859507
18	5580.82	4383.99	2886.82	2930.82	4422.82	6499.23	8440.53	0.661193	0.519398	0.342019	0.347232	0.523998	0.770003	0.49149	0.64962	0.395229	0.427583	0.606664	0.880014
21	7542.23	4713.94	3495.7	3409.11	5327.11	8297.7	11477.9	0.657107	0.410696	0.304558	0.297014	0.464117	0.722926	0.488452	0.513664	0.35194	0.365745	0.537336	0.82621
24	7675.23	4870.38	4036.23	3885.82	5568.94	8535.94	10671.3	0.71924	0.456399	0.378232	0.364137	0.521861	0.799897	0.534638	0.570826	0.437076	0.448401	0.60419	0.914178

## Sheet: Average
	EtOH E1						EtOH E2						EtOH Average
	UR/Actin	0,7/Actin	3/Actin	6/Actin	21/Actin	27/Actin	UR/Actin	0.7/Actin	3/Actin	6/Actin	21/Actin	27/Actin	UR/Actin	0.7/Actin	3/Actin	6/Actin	21/Actin	27/Actin
0	1	1	1	1	1	1	1	1	1	1	1	1	1	1	1	1	1	1
1	0.139556	1.09759	1.21074	1.16882	1.23528	1.10638	0.184886	0.843978	0.777656	1.04855	1.02066	1.0149	0.162221	0.970784	0.994197	1.10869	1.12797	1.06064
2	0.0781431	0.552759	0.563503	0.809748	1.03088	0.965001	0.106607	0.54301	0.858293	0.814228	0.92482	1.00355	0.0923748	0.547885	0.710898	0.811988	0.977851	0.984274
3	0.0883529	0.13517	0.217773	0.474094	0.940296	0.873098	0.0870333	0.234749	0.459605	0.558174	0.961096	0.958414	0.0876931	0.18496	0.338689	0.516134	0.950696	0.915756
4	0.107602	0.118394	0.120105	0.177424	0.655939	0.652714	0.109385	0.16031	0.310125	0.331832	0.925729	0.894043	0.108494	0.139352	0.215115	0.254628	0.790834	0.773378
5	0.170815	0.144277	0.152539	0.141497	0.56263	0.517447	0.177141	0.195758	0.350818	0.339559	0.805471	0.814412	0.173978	0.170017	0.251679	0.240528	0.68405	0.66593
6	0.25917	0.215716	0.22917	0.220813	0.567395	0.511654	0.275153	0.255973	0.396615	0.340609	0.668063	0.763733	0.267161	0.235844	0.312892	0.280711	0.617729	0.637694
9	0.612448	0.519123	0.728961	0.634854	0.739622	0.549714	0.505729	0.414502	0.530875	0.350085	0.448182	0.612657	0.559088	0.466813	0.629918	0.49247	0.593902	0.581185
12	0.838335	0.752969	1.02466	0.869773	0.955517	0.631659	0.513022	0.40224	0.567502	0.392193	0.338431	0.522332	0.675678	0.577605	0.796081	0.630983	0.646974	0.576996
15	0.695621	0.600576	0.795755	0.694394	0.825456	0.502549	0.442004	0.31327	0.41298	0.273163	0.312771	0.419631	0.568813	0.456923	0.604367	0.483779	0.569113	0.46109
18	0.660676	0.590386	0.791417	0.738668	0.912007	0.460449	0.487865	0.309419	0.389389	0.25308	0.227675	0.405933	0.57427	0.449902	0.590403	0.495874	0.569841	0.433191
21	0.539035	0.479321	0.647544	0.633097	0.7618	0.345543	0.520551	0.355883	0.386514	0.257691	0.185016	0.447893	0.529793	0.417602	0.517029	0.445394	0.473408	0.396718
24	0.541811	0.469832	0.617899	0.674364	0.711082	0.399014	0.492112	0.353952	0.359187	0.211171	0.297249	0.453267	0.516961	0.411892	0.488543	0.442768	0.504165	0.42614
	IAA E1						IAA E2						IAA Average
	UR/Actin	0,7/Actin	3/Actin	6/Actin	21/Actin	27/Actin	UR/Actin	0.7/Actin	3/Actin	6/Actin	21/Actin	27/Actin	UR/Actin	0.7/Actin	3/Actin	6/Actin	21/Actin	27/Actin
0	1	1	1	1	1	1	1	1	1	1	1	1	1	1	1	1	1	1
1	0.190354	0.940931	1.02921	1.07596	1.08969	1.09889	0.251459	0.533121	0.650781	0.71995	0.905422	0.815857	0.220906	0.737026	0.839994	0.897954	0.997556	0.957375
2	0.10396	0.480218	0.526311	0.896759	1.11316	0.908528	0.132839	0.601892	0.630126	0.758605	0.99105	1.10821	0.118399	0.541055	0.578218	0.827682	1.0521	1.00837
3	0.0882694	0.157409	0.222339	0.669807	1.1188	0.841127	0.145577	0.253396	0.316939	0.559039	0.964925	1.05266	0.116923	0.205402	0.269639	0.614423	1.04187	0.946894
4	0.0972143	0.129049	0.143544	0.298238	0.962476	0.668233	0.175361	0.219568	0.216316	0.321567	0.904791	0.943905	0.136288	0.174308	0.17993	0.309902	0.933633	0.806069
5	0.126467	0.159348	0.17174	0.24795	0.80261	0.521	0.233787	0.2598	0.21666	0.257597	0.915568	0.967729	0.180127	0.209574	0.1942	0.252774	0.859089	0.744365
6	0.154469	0.189659	0.22897	0.328649	0.749298	0.526245	0.317873	0.343896	0.219712	0.23335	0.725367	0.837048	0.236171	0.266777	0.224341	0.281	0.737332	0.681646
9	0.370052	0.351834	0.561644	0.706805	0.783548	0.514936	0.50162	0.550535	0.399604	0.391019	0.605301	0.819266	0.435836	0.451184	0.480624	0.548912	0.694425	0.667101
12	0.47471	0.481699	0.715754	0.856481	0.925922	0.611416	0.517216	0.515379	0.379195	0.403003	0.535487	0.761322	0.495963	0.498539	0.547474	0.629742	0.730704	0.686369
15	0.467182	0.459914	0.727252	0.941929	1.05311	0.60512	0.478855	0.466257	0.357051	0.369211	0.529923	0.859507	0.473018	0.463086	0.542152	0.65557	0.791518	0.732313
18	0.521538	0.446124	0.703375	0.895191	1.02603	0.65374	0.49149	0.64962	0.395229	0.427583	0.606664	0.880014	0.506514	0.547872	0.549302	0.661387	0.816345	0.766877
21	0.458788	0.429566	0.652315	0.86452	1.08682	0.672437	0.488452	0.513664	0.35194	0.365745	0.537336	0.82621	0.47362	0.471615	0.502127	0.615132	0.812076	0.749324
24	0.504069	0.461218	0.65195	0.768747	0.962736	0.661118	0.534638	0.570826	0.437076	0.448401	0.60419	0.914178	0.519354	0.516022	0.544513	0.608574	0.783463	0.787648
