# Supplementary material for: Cdc14 phosphatase counteracts Cdk-dependent Dna2 phosphorylation to inhibit resection during recombinational DNA repair
Source: Nat Commun. 2023 May 12;14:2738. doi: 10.1038/s41467-023-38417-5 (PMC10182099; doi:10.1038/s41467-023-38417-5)
Supplement: Supplementary file 6 — Source Data [file 41467_2023_38417_MOESM6_ESM.zip › Source Data/Data Analysis/Supplemental Figure 6H.xlsx]

## Sheet: Wt vs cdc14 GC quadrants
	Wt
	TOP LEFT	TOP RIGHT	BOTTOM LEFT	BOTTOM RIGHT		Wild type	1	3.0837	Top left
Average	2.49423	16.5303	38.068	42.9075			1	1.90476
SD	0.833635	10.2944	5.34891	4.11181			2	9.2511	Top Right
1	3.0837	9.2511	41.8502	45.815			2	23.8095
2	1.90476	23.8095	34.2857	40			3	41.8502	Bottom left
							3	34.2857
	cdc14-1						4	45.815	Bottom right
	TOP LEFT	TOP RIGHT	BOTTOM LEFT	BOTTOM RIGHT			4	40
Average	4.55471	11.1526	35.1072	49.1854			5
SD	0.873564	1.29595	3.99343	6.16295			5
1	5.17241	12.069	37.931	44.8276		cdc14-1	6	5.17241	Top left
2	3.93701	10.2362	32.2835	53.5433			6	3.93701
							7	12.069	Top Right
							7	10.2362
	Average						8	37.931	Bottom left
	TOP LEFT	TOP RIGHT	BOTTOM LEFT	BOTTOM RIGHT			8	32.2835
Wt	2.49423	16.5303	38.068	42.9075			9	44.8276	Bottom right
cdc14-1	4.55471	11.1526	35.1072	49.1854			9	53.5433
	SD
	TOP LEFT	TOP RIGHT	BOTTOM LEFT	BOTTOM RIGHT
Wt	0.833635	10.2944	5.34891	4.11181
cdc14-1	0.873564	1.29595	3.99343	6.16295
