# Supplementary material for: Cdc14 phosphatase counteracts Cdk-dependent Dna2 phosphorylation to inhibit resection during recombinational DNA repair
Source: Nat Commun. 2023 May 12;14:2738. doi: 10.1038/s41467-023-38417-5 (PMC10182099; doi:10.1038/s41467-023-38417-5)
Supplement: Supplementary file 6 — Source Data [file 41467_2023_38417_MOESM6_ESM.zip › Source Data/Data Analysis/Figure 6B wt.xlsx]

## Sheet: Wt nz-aF (E1)
	Nocodazole							Actin Normalization						T0 Normalization
	Uncut/Repair	0,7	3	6	21	27	Act1	UR/Actin	0,7/Actin	3/Actin	6/Actin	21/Actin	27/Actin	UR/Actin	0,7/Actin	3/Actin	6/Actin	21/Actin	27/Actin
0	16314.4	12553.4	14482.4	13048.5	14686.5	15621.4	6857.23	2.37915	1.83068	2.11199	1.90288	2.14176	2.27808	1	1	1	1	1	1
1	1738.28	8214.99	12974.7	13477.7	15642	15462.1	7216.82	0.240866	1.13831	1.79784	1.86754	2.16744	2.14251	0.10124	0.621797	0.851255	0.981425	1.01199	0.940488
2	1207.23	4039.23	7651.35	8052.35	14947.4	13442.1	6918.82	0.174486	0.583804	1.10588	1.16383	2.16039	1.94283	0.0733394	0.3189	0.523618	0.611615	1.0087	0.852836
3	1174.58	1832.7	4175.7	5042.7	11113	13044.5	7423.53	0.158224	0.246877	0.562495	0.679286	1.497	1.75719	0.0665042	0.134855	0.266334	0.356977	0.698957	0.771344
4	1472.99	611.456	1707.99	2563.7	10063.7	10199.8	6504.82	0.226446	0.0940004	0.262573	0.394123	1.54711	1.56804	0.0951793	0.0513473	0.124325	0.207119	0.722357	0.688315
5	2022.7	588.749	1052.75	1238.99	7834.99	8640.82	5916.53	0.341873	0.0995092	0.177934	0.209412	1.32426	1.46045	0.143695	0.0543564	0.0842493	0.11005	0.618303	0.641089
6	3184.65	985.577	1599.87	1186.53	5589.35	6959.53	4883.53	0.65212	0.201817	0.327605	0.242965	1.14453	1.4251	0.274098	0.110241	0.155117	0.127683	0.53439	0.625571
7	4368.41	1484.11	2265.53	1582.82	4177.82	6197.11	4538.11	0.962604	0.327033	0.499222	0.348784	0.920607	1.36557	0.4046	0.17864	0.236375	0.183292	0.429837	0.599438
8	6536.82	2709.82	3422.53	2320.53	4270.53	8500.94	6406.94	1.02027	0.422951	0.53419	0.36219	0.666547	1.32683	0.428838	0.231035	0.252932	0.190337	0.311215	0.582434
9	5697.7	2441.7	3517.99	2273.7	3314.99	5933.11	5676.11	1.0038	0.430171	0.619789	0.400573	0.584025	1.04528	0.421916	0.234979	0.293462	0.210508	0.272685	0.458841
10	5674.82	2423.11	3577.11	2275.28	3026.82	5082.94	5447.23	1.04178	0.444834	0.656684	0.417695	0.555662	0.933123	0.437879	0.242988	0.310932	0.219506	0.259442	0.409609
11	6323.53	2889.23	3680.23	2577.82	2886.53	5384.11	5285.11	1.19648	0.546674	0.69634	0.487751	0.546162	1.01873	0.502901	0.298618	0.329708	0.256322	0.255006	0.447188
12	5755.65	2811.36	3687.94	2447.36	2706.53	5496.53	5339.65	1.07791	0.526506	0.690671	0.458336	0.506874	1.02938	0.453064	0.287601	0.327024	0.240864	0.236663	0.451862
	alfa factor							Actin Normalization						T0 Normalization
	Uncut/Repair	0,7	3	6	21	27	Act1	UR/Actin	0,7/Actin	3/Actin	6/Actin	21/Actin	27/Actin	UR/Actin	0,7/Actin	3/Actin	6/Actin	21/Actin	27/Actin
0	14617.4	10447.4	11832.4	9409.11	11426.1	15455.2	6988.94	2.09151	1.49485	1.69302	1.34629	1.63488	2.21138	1	1	1	1	1	1
1	1830.82	7336.23	11447.2	10985.2	13730.5	16542.2	6701.94	0.273178	1.09464	1.70805	1.63911	2.04874	2.46828	0.130613	0.732277	1.00888	1.21751	1.25314	1.11617
2	1153.82	3173.23	5347.53	5630.94	11199.2	13056.4	5472.41	0.210843	0.579861	0.97718	1.02897	2.04649	2.38586	0.100809	0.387906	0.577182	0.764303	1.25177	1.0789
3	880.113	1450.53	3810.23	4434.53	9908.53	10313.5	4331.23	0.203201	0.334899	0.879711	1.02385	2.28769	2.3812	0.0971556	0.224036	0.519611	0.760498	1.3993	1.07679
4	791.82	527.698	1473.82	2160.23	8743.23	6913.7	3112.41	0.254408	0.169547	0.473531	0.694072	2.80916	2.22134	0.121639	0.113421	0.279696	0.515546	1.71826	1.0045
5	680.991	359.92	926.749	1056.11	6359.41	4674.82	2226.82	0.305813	0.16163	0.416176	0.47427	2.85582	2.09933	0.146217	0.108124	0.245819	0.35228	1.7468	0.949329
6	1472.11	860.163	2133.7	1403.99	5504.23	4891.11	2483.41	0.59278	0.346364	0.859182	0.565349	2.21641	1.96952	0.283423	0.231705	0.507485	0.419932	1.3557	0.89063
7	2414.82	1031.11	3414.99	2279.23	6299.53	5422.82	3436.82	0.702632	0.300019	0.993648	0.663181	1.83295	1.57786	0.335946	0.200702	0.586909	0.4926	1.12115	0.713519
8	2314.41	971.87	2374.28	1415.87	3440.11	4257.23	3090.94	0.748771	0.314425	0.768143	0.458071	1.11297	1.37733	0.358006	0.210339	0.453712	0.340248	0.680761	0.622836
9	3721.53	2144.53	4508.23	2605.41	4908.53	4409.82	3339.11	1.11453	0.642245	1.35013	0.780269	1.47001	1.32066	0.532882	0.429639	0.797469	0.579571	0.899152	0.59721
10	3805.41	1883.41	3443.7	2065.28	3459.11	3700.41	2971.41	1.28068	0.633843	1.15895	0.695053	1.16413	1.24534	0.612322	0.424019	0.684544	0.516274	0.712058	0.563151
11	5224.41	2347.7	5226.41	3729.41	5166.7	4533.82	3495.82	1.49447	0.671573	1.49504	1.06682	1.47796	1.29693	0.714544	0.449258	0.883064	0.792416	0.904018	0.586479
12	5121.41	2816.11	5086.11	3732.11	5231.41	4594.53	3102.36	1.65081	0.907734	1.63944	1.20299	1.68627	1.48098	0.789294	0.607242	0.968351	0.893565	1.03143	0.66971

## Sheet: Wt nz-aF (E2)
	Nocodazole							Actin Normalization						T0 Normalization
	Uncut/Repair	0,7	3	6	21	27	Act1	UR/Actin	0,7/Actin	3/Actin	6/Actin	21/Actin	27/Actin	UR/Actin	0,7/Actin	3/Actin	6/Actin	21/Actin	27/Actin
0	9524.43	11339.4	14160	11692.2	10790.9	10199.2	15566.6	0.611848	0.728444	0.909638	0.751105	0.693206	0.655198	1	1	1	1	1	1
1	2470.82	9930.11	12409.1	10581.1	9817.11	8851.11	14818.4	0.16674	0.67012	0.837412	0.714052	0.662495	0.597305	0.272518	0.919934	0.920599	0.950669	0.955697	0.911641
2	1939.11	7845.11	8630.41	7771.11	9133.11	8787.11	16477.9	0.117679	0.476098	0.523755	0.471607	0.554263	0.533265	0.192334	0.653582	0.575784	0.627884	0.799565	0.8139
3	1219.7	4123.11	4779.11	5579.11	8058.11	8016.41	14827.2	0.0822607	0.278077	0.32232	0.376275	0.543467	0.540654	0.134446	0.381741	0.354339	0.500962	0.783991	0.825177
4	1574.7	2522.11	2137.87	3251.11	7430.11	6715.11	13436.1	0.117199	0.187712	0.159114	0.241968	0.552996	0.499781	0.191549	0.257688	0.17492	0.32215	0.797737	0.762794
5	2167.41	3294.41	2500.58	2649.41	7487.41	7608.11	16755.6	0.129354	0.196615	0.149238	0.15812	0.446859	0.454063	0.211415	0.269911	0.164063	0.210517	0.644626	0.693016
6	2929.65	4190.23	3024.23	2643.23	5461.23	6174.23	14037.5	0.208701	0.298502	0.215439	0.188298	0.389045	0.439838	0.3411	0.409781	0.236841	0.250694	0.561226	0.671305
7	3568.23	4337.23	3539.53	2516.23	4248.23	5764.23	14098.5	0.253093	0.307637	0.251057	0.178475	0.301325	0.408854	0.413653	0.422321	0.275996	0.237617	0.434683	0.624016
8	3226.53	4141.11	3672.11	2333.11	2912.41	3415.11	11957.5	0.269832	0.346319	0.307096	0.195117	0.243563	0.285604	0.441012	0.475423	0.337603	0.259773	0.351357	0.435904
9	5676.65	7142.53	6375.23	4165.53	4612.23	4933.23	17871.6	0.317634	0.399657	0.356723	0.23308	0.258075	0.276037	0.519139	0.548645	0.39216	0.310316	0.372293	0.421303
10	5068.82	6527.11	6283.41	3803.11	4181.11	4377.11	16438.5	0.30835	0.397062	0.382237	0.231354	0.254348	0.266272	0.503965	0.545083	0.420207	0.308018	0.366916	0.406399
11	3918.65	5682.23	5868.23	3468.23	3644.53	3408.11	13376.8	0.292943	0.424782	0.438687	0.259272	0.272451	0.254778	0.478784	0.583137	0.482265	0.345187	0.39303	0.388856
12	3725.65	6044.23	6385.23	3808.23	3626.53	3775.53	13720.6	0.271536	0.440521	0.465374	0.277555	0.264312	0.275171	0.443796	0.604743	0.511604	0.369529	0.381289	0.419982
	alfa factor							Actin Normalization						T0 Normalization
	Uncut/Repair	0,7	3	6	21	27	Act1	UR/Actin	0,7/Actin	3/Actin	6/Actin	21/Actin	27/Actin	UR/Actin	0,7/Actin	3/Actin	6/Actin	21/Actin	27/Actin
0	6721.94	13205.2	15112.2	11688.2	11500.2	9724.23	13596.2	0.494399	0.971246	1.11151	0.85967	0.845843	0.715218	1	1	1	1	1	1
1	1316.23	12256.9	13937.5	10953.5	10710.2	9732.53	13468.9	0.0977236	0.910015	1.03479	0.813243	0.79518	0.72259	0.197661	0.936957	0.930981	0.945995	0.940104	1.01031
2	783.991	8484.11	9380.41	7473.41	8754.11	9027.11	13591.4	0.0576831	0.624229	0.690174	0.549865	0.644094	0.664181	0.116673	0.642709	0.620937	0.639623	0.761482	0.928641
3	872.234	4113.35	6375.65	6890.65	8878.35	8771.35	12661.4	0.0688895	0.324875	0.503552	0.544227	0.701217	0.692766	0.13934	0.334493	0.453036	0.633065	0.829016	0.968608
4	730.406	1787.7	2933.41	3820.11	7459.11	7396.11	12121.6	0.0602563	0.14748	0.241997	0.315148	0.615355	0.610157	0.121878	0.151846	0.21772	0.366592	0.727505	0.853107
5	1270.94	2573.82	3280.82	3020.23	7968.94	8178.23	14195.1	0.089534	0.181318	0.231124	0.212767	0.561388	0.576132	0.181097	0.186686	0.207938	0.247498	0.663703	0.805534
6	2312.65	4509.65	5277.11	3597.41	7674.11	8942.11	15864.4	0.145776	0.284263	0.33264	0.22676	0.483733	0.563661	0.294856	0.292679	0.299269	0.263776	0.571895	0.788096
7	1884.06	4209.77	4998.53	3195.23	6350.23	7446.23	14292.4	0.131823	0.294547	0.349734	0.223562	0.44431	0.520994	0.266633	0.303267	0.314649	0.260056	0.525287	0.728441
8	1737.82	4082.82	4214.99	2262.28	3661.99	5921.99	13635.6	0.127447	0.299423	0.309116	0.16591	0.26856	0.434302	0.257781	0.308287	0.278105	0.192992	0.317506	0.607231
9	3028.77	5892.77	6651.53	3871.77	4898.23	5552.23	12157.9	0.249119	0.484685	0.547093	0.318456	0.402884	0.456676	0.503882	0.499034	0.492209	0.37044	0.47631	0.638512
10	4703.77	8367.77	9238.23	5594.48	6510.89	7115.35	13663.6	0.344254	0.612411	0.676118	0.409442	0.476512	0.520751	0.696309	0.630542	0.60829	0.476278	0.563358	0.728101
11	5022.65	8799.65	8747.41	5179.35	5448.48	7308.65	14744.6	0.340642	0.596803	0.59326	0.35127	0.369522	0.495681	0.689002	0.614472	0.533744	0.40861	0.436869	0.69305
12	5668.82	9663.53	10594.3	6573.53	6866.65	8202.82	15622.2	0.36287	0.618577	0.678156	0.420782	0.439545	0.525075	0.733961	0.636891	0.610124	0.489469	0.519653	0.734147

## Sheet: Wt nz-aF (E3)
	Nocodazole							Actin Normalization						T0 Normalization
	Uncut/Repair	0,7	3	6	21	27	Act1	UR/Actin	0,7/Actin	3/Actin	6/Actin	21/Actin	27/Actin	UR/Actin	0,7/Actin	3/Actin	6/Actin	21/Actin	27/Actin
0	7090.7	9393.89	9247.99	9202.28	9121.99	6930.99	11966.7	0.592536	0.785003	0.772811	0.768991	0.762281	0.57919	1	1	1	1	1	1
1	594.284	6165.82	7134.99	7413.99	7049.99	5871.99	8988.7	0.0661146	0.685953	0.793774	0.824813	0.784317	0.653264	0.111579	0.873822	1.02713	1.07259	1.02891	1.12789
2	306.749	4463.53	4655.82	5387.82	6315.82	6299.82	9509.41	0.0322574	0.46938	0.489602	0.566578	0.664166	0.662483	0.0544396	0.597934	0.633534	0.736781	0.871287	1.14381
3	499.749	1374.7	2004.99	3651.99	6182.99	6923.99	11525	0.0433622	0.11928	0.173969	0.316876	0.536486	0.600781	0.0731807	0.151948	0.225112	0.412067	0.703789	1.03728
4	819.698	904.527	849.284	1887.99	5411.7	6904.7	12875	0.0636659	0.0702546	0.0659639	0.14664	0.420326	0.536288	0.107447	0.089496	0.0853558	0.190692	0.551406	0.925927
5	2222.82	2139.7	1084.99	1357.82	5998.82	9368.82	17899.5	0.124183	0.119539	0.0606156	0.0758579	0.335138	0.523412	0.209579	0.152279	0.0784353	0.098646	0.439652	0.903696
6	3564.82	3669.11	1478.7	1624.11	5107.82	9515.82	18630.5	0.191343	0.196941	0.0793696	0.0871748	0.274164	0.510765	0.322922	0.250879	0.102703	0.113363	0.359662	0.881861
7	5543.35	6178.23	2161.94	2403.65	4921.94	10282.6	20131.4	0.275359	0.306896	0.107392	0.119398	0.244491	0.510778	0.464713	0.390949	0.138963	0.155266	0.320736	0.881883
8	5217.53	5618.11	1810.41	1848.41	2745.82	7121.82	17393.5	0.299969	0.323	0.104085	0.10627	0.157864	0.409452	0.506247	0.411464	0.134684	0.138194	0.207095	0.70694
9	4955.7	5707.23	1721.99	1825.99	2000.28	4868.28	15141.7	0.327288	0.376922	0.113725	0.120594	0.132104	0.321515	0.552352	0.480153	0.147158	0.15682	0.173301	0.555112
10	5508.53	5603.7	1908.82	1997.82	2140.82	3925.82	15085.5	0.365153	0.371462	0.126533	0.132433	0.141912	0.260238	0.616255	0.473198	0.163731	0.172216	0.186168	0.449313
11	4586.7	4818.82	1831.99	1904.99	1955.99	2733.99	13275	0.345514	0.363	0.138003	0.143502	0.147344	0.20595	0.583111	0.462419	0.178573	0.186611	0.193294	0.355584
12	5566.35	5642.89	2104.94	2290.94	2199.65	3398.94	15916.4	0.349725	0.354534	0.13225	0.143936	0.1382	0.21355	0.590218	0.451634	0.171129	0.187175	0.181299	0.368705
	alfa factor							Actin Normalization						T0 Normalization
	Uncut/Repair	0,7	3	6	21	27	Act1	UR/Actin	0,7/Actin	3/Actin	6/Actin	21/Actin	27/Actin	UR/Actin	0,7/Actin	3/Actin	6/Actin	21/Actin	27/Actin
0	12475.7	15952.4	7815.99	8221.99	7883.99	10778	17213.7	0.724754	0.926729	0.454056	0.477642	0.458007	0.626129	1	1	1	1	1	1
1	2574.65	10751.8	5862.94	6747.65	6760.65	8795.65	15704.4	0.163945	0.684639	0.373332	0.429667	0.430495	0.560077	0.226208	0.73877	0.822215	0.899559	0.939932	0.894508
2	1514.28	5873.82	3654.99	4774.99	5719.99	7428.99	12701	0.119226	0.462469	0.287772	0.375954	0.450358	0.584914	0.164505	0.499034	0.63378	0.787104	0.983299	0.934176
3	1695.53	1898.41	1432.82	3414.82	5734.82	9317.82	16047.5	0.105657	0.118299	0.089286	0.212794	0.357365	0.580639	0.145783	0.127652	0.196641	0.445509	0.780261	0.927348
4	1453.82	1439.11	554.335	1982.11	4868.82	7725.82	15124.5	0.0961233	0.0951509	0.0366514	0.131053	0.321916	0.510814	0.132629	0.102674	0.0807199	0.274375	0.702862	0.815829
5	2658.99	1925.99	898.87	1325.28	5319.99	8220.28	16786.7	0.158399	0.114733	0.0535466	0.0789485	0.316917	0.48969	0.218555	0.123804	0.117929	0.165288	0.691948	0.782092
6	3789.36	3181.65	1630.41	1948.65	5479.65	8745.65	18617.4	0.203539	0.170897	0.0875745	0.104668	0.29433	0.469758	0.280838	0.184409	0.192871	0.219135	0.642633	0.750258
7	2450.53	2286.94	1066.82	1300.11	2692.82	5311.82	13897.5	0.176328	0.164557	0.0767633	0.09355	0.193763	0.382213	0.243294	0.177568	0.169061	0.195858	0.423056	0.610439
8	2711.53	2526.23	1191.82	1369.41	1860.82	4945.82	14363.5	0.188779	0.175878	0.0829754	0.0953391	0.129552	0.344332	0.260473	0.189784	0.182743	0.199604	0.28286	0.549938
9	4121.7	3932.23	2153.99	2184.99	2242.7	4661.7	14897.7	0.276667	0.263949	0.144585	0.146666	0.15054	0.312914	0.381739	0.284818	0.318431	0.307063	0.328685	0.49976
10	7021.53	7766.94	4447.11	4163.82	3785.82	6747.82	16424.5	0.427503	0.472887	0.27076	0.253512	0.230498	0.410838	0.589859	0.510275	0.596315	0.530758	0.503263	0.656156
11	4964.7	5509.94	3095.99	2829.28	2102.99	4579.99	13057.7	0.380212	0.421969	0.237101	0.216676	0.161054	0.35075	0.524609	0.455332	0.522184	0.453636	0.35164	0.560189
12	6584.7	7700.01	4765.99	4152.99	3354.28	6470.99	14719.7	0.447339	0.523109	0.323783	0.282138	0.227877	0.439614	0.617229	0.564469	0.71309	0.59069	0.497541	0.702115

## Sheet: Average
	Nocodazole
	E1						E2						E3							Average
	Nocodazole						Nocodazole						Nocodazole							Nocodazole
	UR/Actin	0,7/Actin	3/Actin	6/Actin	21/Actin	27/Actin	UR/Actin	0,7/Actin	3/Actin	6/Actin	21/Actin	27/Actin	UR/Actin	0,7/Actin	3/Actin	6/Actin	21/Actin	27/Actin		UR/Actin	0,7/Actin	3/Actin	6/Actin	21/Actin	27/Actin
0	1	1	1	1	1	1	1	1	1	1	1	1	1	1	1	1	1	1	0	1	1	1	1	1	1
1	0.10124	0.621797	0.851255	0.981425	1.01199	0.940488	0.272518	0.919934	0.920599	0.950669	0.955697	0.911641	0.111579	0.873822	1.02713	1.07259	1.02891	1.12789	1	0.161779	0.805184	0.932993	1.00156	0.998865	0.99334
2	0.0733394	0.3189	0.523618	0.611615	1.0087	0.852836	0.192334	0.653582	0.575784	0.627884	0.799565	0.8139	0.0544396	0.597934	0.633534	0.736781	0.871287	1.14381	2	0.106704	0.523472	0.577645	0.65876	0.893184	0.936849
3	0.0665042	0.134855	0.266334	0.356977	0.698957	0.771344	0.134446	0.381741	0.354339	0.500962	0.783991	0.825177	0.0731807	0.151948	0.225112	0.412067	0.703789	1.03728	3	0.091377	0.222848	0.281928	0.423335	0.728912	0.877933
4	0.0951793	0.0513473	0.124325	0.207119	0.722357	0.688315	0.191549	0.257688	0.17492	0.32215	0.797737	0.762794	0.107447	0.089496	0.0853558	0.190692	0.551406	0.925927	4	0.131392	0.132844	0.1282	0.239987	0.6905	0.792345
5	0.143695	0.0543564	0.0842493	0.11005	0.618303	0.641089	0.211415	0.269911	0.164063	0.210517	0.644626	0.693016	0.209579	0.152279	0.0784353	0.098646	0.439652	0.903696	5	0.18823	0.158849	0.108916	0.139737	0.567527	0.745934
6	0.274098	0.110241	0.155117	0.127683	0.53439	0.625571	0.3411	0.409781	0.236841	0.250694	0.561226	0.671305	0.322922	0.250879	0.102703	0.113363	0.359662	0.881861	6	0.312706	0.256967	0.164887	0.163913	0.485093	0.726246
7	0.4046	0.17864	0.236375	0.183292	0.429837	0.599438	0.413653	0.422321	0.275996	0.237617	0.434683	0.624016	0.464713	0.390949	0.138963	0.155266	0.320736	0.881883	7	0.427655	0.330637	0.217111	0.192058	0.395086	0.701779
8	0.428838	0.231035	0.252932	0.190337	0.311215	0.582434	0.441012	0.475423	0.337603	0.259773	0.351357	0.435904	0.506247	0.411464	0.134684	0.138194	0.207095	0.70694	8	0.458699	0.37264	0.24174	0.196101	0.289889	0.575093
9	0.421916	0.234979	0.293462	0.210508	0.272685	0.458841	0.519139	0.548645	0.39216	0.310316	0.372293	0.421303	0.552352	0.480153	0.147158	0.15682	0.173301	0.555112	9	0.497802	0.421259	0.277593	0.225882	0.27276	0.478418
10	0.437879	0.242988	0.310932	0.219506	0.259442	0.409609	0.503965	0.545083	0.420207	0.308018	0.366916	0.406399	0.616255	0.473198	0.163731	0.172216	0.186168	0.449313	10	0.519366	0.420423	0.29829	0.233247	0.270842	0.421774
11	0.502901	0.298618	0.329708	0.256322	0.255006	0.447188	0.478784	0.583137	0.482265	0.345187	0.39303	0.388856	0.583111	0.462419	0.178573	0.186611	0.193294	0.355584	11	0.521599	0.448058	0.330182	0.262707	0.280443	0.397209
12	0.453064	0.287601	0.327024	0.240864	0.236663	0.451862	0.443796	0.604743	0.511604	0.369529	0.381289	0.419982	0.590218	0.451634	0.171129	0.187175	0.181299	0.368705	12	0.495693	0.447993	0.336586	0.265856	0.266417	0.413516
	Alpha Factor
	E1						E2						E3							Average
	Alpha Factor						Alpha Factor						Alpha Factor							Alpha Factor
	UR/Actin	0.7/Actin	3/Actin	6/Actin	21/Actin	27/Actin	UR/Actin	0.7/Actin	3/Actin	6/Actin	21/Actin	27/Actin	UR/Actin	0.7/Actin	3/Actin	6/Actin	21/Actin	27/Actin		UR/Actin	0.7/Actin	3/Actin	6/Actin	21/Actin	27/Actin
0	1	1	1	1	1	1	1	1	1	1	1	1	1	1	1	1	1	1	0	1	1	1	1	1	1
1	0.130613	0.732277	1.00888	1.21751	1.25314	1.11617	0.197661	0.936957	0.930981	0.945995	0.940104	1.01031	0.226208	0.73877	0.822215	0.899559	0.939932	0.894508	1	0.184827	0.802668	0.920691	1.02102	1.04439	1.007
2	0.100809	0.387906	0.577182	0.764303	1.25177	1.0789	0.116673	0.642709	0.620937	0.639623	0.761482	0.928641	0.164505	0.499034	0.63378	0.787104	0.983299	0.934176	2	0.127329	0.509883	0.610633	0.730343	0.998849	0.980573
3	0.0971556	0.224036	0.519611	0.760498	1.3993	1.07679	0.13934	0.334493	0.453036	0.633065	0.829016	0.968608	0.145783	0.127652	0.196641	0.445509	0.780261	0.927348	3	0.127426	0.228727	0.389763	0.613024	1.00286	0.990917
4	0.121639	0.113421	0.279696	0.515546	1.51826	1.0045	0.121878	0.151846	0.21772	0.366592	0.727505	0.853107	0.132629	0.102674	0.0807199	0.274375	0.702862	0.815829	4	0.125382	0.122647	0.192712	0.385504	0.982875	0.891146
5	0.146217	0.108124	0.245819	0.35228	1.5468	0.949329	0.181097	0.186686	0.207938	0.247498	0.663703	0.805534	0.218555	0.123804	0.117929	0.165288	0.691948	0.782092	5	0.181956	0.139538	0.190562	0.255022	0.967485	0.845652
6	0.283423	0.231705	0.507485	0.419932	1.3557	0.89063	0.294856	0.292679	0.299269	0.263776	0.571895	0.788096	0.280838	0.184409	0.192871	0.219135	0.642633	0.750258	6	0.286372	0.236264	0.333209	0.300948	0.856741	0.809661
7	0.335946	0.200702	0.586909	0.4926	1.12115	0.713519	0.266633	0.303267	0.314649	0.260056	0.525287	0.728441	0.243294	0.177568	0.169061	0.195858	0.423056	0.610439	7	0.281958	0.227179	0.356873	0.316171	0.689831	0.684133
8	0.358006	0.210339	0.453712	0.340248	0.680761	0.622836	0.257781	0.308287	0.278105	0.192992	0.317506	0.607231	0.260473	0.189784	0.182743	0.199604	0.28286	0.549938	8	0.292087	0.236137	0.304853	0.244281	0.427042	0.593335
9	0.532882	0.429639	0.797469	0.579571	0.899152	0.59721	0.503882	0.499034	0.492209	0.37044	0.47631	0.638512	0.381739	0.284818	0.318431	0.307063	0.328685	0.49976	9	0.472834	0.404497	0.536036	0.419025	0.568049	0.578494
10	0.612322	0.424019	0.684544	0.516274	0.712058	0.563151	0.696309	0.630542	0.60829	0.476278	0.563358	0.728101	0.589859	0.510275	0.596315	0.530758	0.503263	0.656156	10	0.63283	0.521612	0.629716	0.50777	0.592893	0.649136
11	0.714544	0.449258	0.883064	0.792416	0.904018	0.586479	0.689002	0.614472	0.533744	0.40861	0.436869	0.69305	0.524609	0.455332	0.522184	0.453636	0.35164	0.560189	11	0.642718	0.506354	0.646331	0.551554	0.564176	0.613239
12	0.789294	0.607242	0.968351	0.893565	1.03143	0.66971	0.733961	0.636891	0.610124	0.489469	0.519653	0.734147	0.617229	0.564469	0.71309	0.59069	0.497541	0.702115	12	0.713495	0.602867	0.763855	0.657908	0.682875	0.701991
