# Supplementary material for: Cdc14 phosphatase counteracts Cdk-dependent Dna2 phosphorylation to inhibit resection during recombinational DNA repair
Source: Nat Commun. 2023 May 12;14:2738. doi: 10.1038/s41467-023-38417-5 (PMC10182099; doi:10.1038/s41467-023-38417-5)
Supplement: Supplementary file 6 — Source Data [file 41467_2023_38417_MOESM6_ESM.zip › Source Data/Data Analysis/Figure 1C.xlsx]

## Sheet: Exp1
	Raw Data									Actin Normalization								Uncut normalization
	Wild-type									Wild Type								Wild Type
	Left Probe				Right Probe					Left Probe				Righ Probe				Left Probe				Righ Probe
	No EcoRI	1st Left	1st/2nd left	Right	No EcoRI	1st left	1st right	Act1		No EcoRI	1st Left	1st/2nd left	Right	No EcoRI	1st left	1st right		No EcoRI	1st Left	1st/2nd left	Right	No EcoRI	1st left	1st right
aF	19061.2	390.749	163.678	188.849	20598.8	230.799	230.799	12713.9	aF	1.49924	0.030734	0.012874	0.0148538	1.62018	0.0181533	0.0181533	aF	1	0.0204997	0.00858697	0.00990751	1.08067	0.0121083	0.0121083
1	625.941	390.749	163.678	188.849	621.87	230.799	230.799	11723.5	1	0.0533921	0.0333305	0.0139616	0.0161086	0.0530448	0.0196869	0.0196869	1	0.0356127	0.0222315	0.00931241	0.0107445	0.0353811	0.0131312	0.0131312
2	551.284	390.749	163.678	188.849	409.284	230.799	230.799	12255.8	2	0.0449816	0.0318829	0.0133552	0.015409	0.0333952	0.0188319	0.0188319	2	0.0300029	0.021266	0.00890795	0.0102778	0.0222747	0.0125609	0.0125609
3	537.284	390.749	163.678	188.849	442.749	230.799	230.799	11435.1	3	0.0469857	0.0341711	0.0143137	0.0165149	0.0387185	0.0201834	0.0201834	3	0.0313396	0.0227923	0.00954729	0.0110155	0.0258254	0.0134624	0.0134624
4	620.456	246.799	661.456	188.849	851.355	1138.7	230.799	9816.48	4	0.0632056	0.0251413	0.0673822	0.019238	0.0867271	0.115999	0.0235114	4	0.0421583	0.0167693	0.0449442	0.0128318	0.0578473	0.0773715	0.0156822
5	1422.11	441.335	2914.94	188.849	1747.89	3513.3	230.799	12157.8	5	0.116972	0.0363007	0.23976	0.0155332	0.143767	0.288976	0.0189837	5	0.0780204	0.0242127	0.15992	0.0103607	0.0958934	0.192748	0.0126622
6	1808.41	608.87	4533.35	188.849	2010.36	4737.23	143.263	9973.06	6	0.181329	0.0610515	0.45456	0.0189359	0.201579	0.475003	0.014365	6	0.120947	0.0407215	0.303193	0.0126303	0.134454	0.316829	0.0095815
7	2402.06	920.527	6230.35	143.849	2304.06	6309.18	110.142	9319.18	7	0.257755	0.0987776	0.668552	0.0154358	0.247239	0.67701	0.0118188	7	0.171923	0.065885	0.445926	0.0102957	0.164909	0.451568	0.00788321
8	3802.3	1467.77	9762.18	499.891	3634.36	8763.48	360.042	10827.4	8	0.351176	0.135561	0.901622	0.0461693	0.335664	0.809383	0.033253	8	0.234235	0.0904198	0.601385	0.0307951	0.223889	0.539861	0.0221799
	cdc14-1									cdc14-1								cdc14-1
	Left Probe				Right Probe					Left Probe				Right Probe				Left Probe				Right Probe
	No EcoRI	1st Left	1st/2nd left	Right	No EcoRI	1st left	1st right	Act1		No EcoRI	1st Left	1st/2nd left	Right	No EcoRI	1st left	1st right		No EcoRI	1st Left	1st/2nd left	Right	No EcoRI	1st left	1st right
aF	18922.1	79.607	48.657	134.607	19993.1	230.799	267.92	13583	aF	1.39307	0.00586078	0.0035822	0.00990995	1.47192	0.0169917	0.0197246	aF	1	0.00420709	0.00257144	0.00711375	1.0566	0.0121973	0.0141591
1	507.406	79.607	48.657	134.607	216.971	230.799	267.92	10525.8	1	0.0482061	0.00756306	0.00462265	0.0127883	0.0206133	0.021927	0.0254537	1	0.0346042	0.00542906	0.00331832	0.00917996	0.014797	0.0157401	0.0182717
2	554.698	79.607	48.657	134.607	240.506	230.799	267.92	10578.1	2	0.0524385	0.00752567	0.0045998	0.0127251	0.0227363	0.0218186	0.0253279	2	0.0376424	0.00540222	0.00330192	0.00913458	0.016321	0.0156623	0.0181814
3	613.698	79.607	48.657	134.607	262.799	230.799	267.92	9650.48	3	0.0635925	0.00824902	0.00504193	0.0139482	0.0272317	0.0239158	0.0277624	3	0.0456492	0.00592147	0.00361929	0.0100126	0.019548	0.0171677	0.0199289
4	452.82	72.192	223.678	134.607	470.577	2211.7	267.92	10011.6	4	0.0452293	0.0072108	0.0223418	0.013445	0.047003	0.220912	0.0267608	4	0.0324674	0.0051762	0.0160378	0.00965138	0.0337406	0.15858	0.01921
5	797.77	129.142	740.698	134.607	837.234	3108.11	267.92	11626.5	5	0.0686167	0.0111076	0.0637079	0.0115776	0.072011	0.267331	0.023044	5	0.0492557	0.00797345	0.045732	0.00831087	0.0516923	0.1919	0.0165419
6	1022.11	286.213	1331.11	134.607	902.698	3503.06	267.92	11456.2	6	0.0892193	0.0249833	0.116192	0.0117497	0.0787957	0.305779	0.0233865	6	0.0640451	0.017934	0.0834069	0.00843441	0.0565626	0.2195	0.0167877
7	892.941	450.77	1417.77	134.607	896.163	3156.23	267.92	9994.48	7	0.0893434	0.0451019	0.141855	0.0134681	0.0896658	0.315798	0.0268068	7	0.0641342	0.0323759	0.101829	0.00966796	0.0643656	0.226692	0.019243
8	1023.48	572.648	1590.89	134.607	891.284	3205.94	267.92	9744.89	8	0.105027	0.0587639	0.163254	0.0138131	0.0914617	0.328987	0.0274934	8	0.0753925	0.042183	0.11719	0.00991557	0.0656548	0.23616	0.0197358

## Sheet: Exp2
	Raw Data									Actin Normalization								Uncut normalization
	Wild-type									Wild Type								Wild Type
	Left Probe				Right Probe					Left Probe				Righ Probe				Left Probe				Righ Probe
	No EcoRI	1st Left	1st/2nd left	Right	No EcoRI	1st left	1st right	Act1		No EcoRI	1st Left	1st/2nd left	Right	No EcoRI	1st left	1st right		No EcoRI	1st Left	1st/2nd left	Right	No EcoRI	1st left	1st right
aF	10314.3	1058.7	824.355	1624.11	16769	1261.77	594.648	19720.2	aF	0.523034	0.0536861	0.0418027	0.082358	0.850349	0.0639838	0.0301543	aF	1	0.102644	0.0799235	0.157462	1.6258	0.122332	0.0576527
1	1513.23	1058.7	824.355	1649.7	1867.94	1261.77	594.648	20638.2	1	0.0733219	0.0512979	0.0399431	0.0799341	0.0905088	0.0611375	0.0288129	1	0.140186	0.0980776	0.0763681	0.152828	0.173046	0.11689	0.0550881
2	1133.06	1058.7	824.355	1152.41	885.77	1261.77	594.648	22690.8	2	0.0499349	0.0466576	0.03633	0.0507874	0.0390366	0.0556072	0.0262066	2	0.0954717	0.0892058	0.0694601	0.0971016	0.0746349	0.106317	0.050105
3	746.406	1058.7	964.234	941.698	344.284	1261.77	594.648	21538.9	3	0.0346539	0.0491529	0.0447671	0.0437208	0.0159843	0.058581	0.0276081	3	0.0662555	0.0939765	0.0855913	0.0835908	0.0305607	0.112002	0.0527846
4	822.82	1058.7	1170.65	857.456	649.87	1140.94	594.648	19968.6	4	0.0412056	0.053018	0.0586243	0.0429401	0.0325445	0.0571366	0.0297791	4	0.0787819	0.101366	0.112085	0.0820982	0.0622226	0.109241	0.0569353
5	899.406	1255.82	1808.77	926.113	882.991	1404.65	594.648	19433.5	5	0.0462813	0.0646215	0.093075	0.0476555	0.0454366	0.0722798	0.0305992	5	0.0884862	0.123551	0.177952	0.0911137	0.0868713	0.138193	0.0585032
6	1218.77	1184.99	2579.77	1065.82	1778.53	2944.65	594.648	18323.5	6	0.0665141	0.0646706	0.14079	0.0581669	0.0970627	0.160704	0.0324528	6	0.12717	0.123645	0.26918	0.111211	0.185576	0.307253	0.0620472
7	972.284	891.456	3051.77	644.749	2042.77	4201.77	594.648	15192.5	7	0.0639977	0.0586775	0.200874	0.0424387	0.134459	0.276569	0.039141	7	0.122359	0.112187	0.384055	0.0811395	0.257076	0.528779	0.0748345
8	1323.41	1308.99	4145.23	942.527	2196.18	5637.18	594.648	14861.8	8	0.0890477	0.0880777	0.278919	0.0634196	0.147774	0.379308	0.0400119	8	0.170252	0.168398	0.533272	0.121253	0.282533	0.725207	0.0764997
	cdc14-1									cdc14-1								cdc14-1
	Left Probe				Right Probe					Left Probe				Right Probe				Left Probe				Right Probe
	No EcoRI	1st Left	1st/2nd left	Right	No EcoRI	1st left	1st right	Act1		No EcoRI	1st Left	1st/2nd left	Right	No EcoRI	1st left	1st right		No EcoRI	1st Left	1st/2nd left	Right	No EcoRI	1st left	1st right
aF	8141.94	1590.11	905.77	1783.6	12438.5	1051.18	232.092	16210.9	aF	0.502251	0.0980892	0.0558742	0.110025	0.767293	0.0648443	0.014317	aF	1	0.195299	0.111247	0.219063	1.52771	0.129107	0.0285057
1	1183.11	1590.11	905.77	1569.7	1618.82	1051.18	232.092	17327.2	1	0.0682805	0.0917696	0.0522744	0.0905914	0.0934263	0.0606666	0.0133946	1	0.135949	0.182716	0.10408	0.180371	0.186015	0.120789	0.0266692
2	647.234	1590.11	905.77	1089.77	1193.7	1051.18	232.092	17517.4	2	0.036948	0.0907732	0.0517068	0.0622106	0.0681435	0.0600079	0.0132492	2	0.0735648	0.180733	0.10295	0.123864	0.135676	0.119478	0.0263796
3	351.749	1590.11	905.77	1047.77	755.648	1051.18	232.092	16970.4	3	0.0207273	0.0936995	0.0533737	0.0617412	0.0445275	0.0619424	0.0136763	3	0.0412687	0.186559	0.106269	0.122929	0.0886559	0.123329	0.02723
4	476.042	1409.18	1439.53	1085.94	580.335	1051.18	232.092	16517.6	4	0.0288202	0.0853138	0.0871508	0.0657443	0.0351342	0.0636401	0.0140512	4	0.057382	0.169863	0.17352	0.130899	0.0699535	0.12671	0.0279763
5	413.82	1144.77	1598.18	1024.48	333.213	1148.11	232.092	14899.9	5	0.0277734	0.0768308	0.107261	0.0687573	0.0223635	0.0770551	0.0155768	5	0.0552977	0.152973	0.213561	0.136898	0.0445264	0.153419	0.0310139
6	741.82	945.527	1917.36	884.113	704.284	844.698	232.092	15220.1	6	0.0487396	0.0621237	0.125976	0.0580887	0.0462734	0.055499	0.0152491	6	0.0970423	0.123691	0.250822	0.115657	0.092132	0.1105	0.0303615
7	850.77	836.284	1758.31	772.406	1199.53	1605.53	232.092	14915	7	0.0570412	0.05607	0.117888	0.0517872	0.0804241	0.107645	0.015561	7	0.113571	0.111637	0.23472	0.10311	0.160127	0.214325	0.0309824
8	382.87	836.284	1471.23	960.82	857.991	1246.28	232.092	7993.48	8	0.0478978	0.104621	0.184054	0.120201	0.107336	0.155913	0.0290352	8	0.0953662	0.208304	0.366459	0.239323	0.213711	0.310428	0.0578101

## Sheet: Exp3
	Raw Data									Actin Normalization								Uncut normalization
	Wild-type									Wild Type								Wild Type
	Left Probe				Right Probe					Left Probe				Righ Probe				Left Probe				Righ Probe
	No EcoRI	1st Left	1st/2nd left	Right	No EcoRI	1st left	1st right	Act1		No EcoRI	1st Left	1st/2nd left	Right	No EcoRI	1st left	1st right		No EcoRI	1st Left	1st/2nd left	Right	No EcoRI	1st left	1st right
aF	12869.4	541.87	793.648	1476.94	8273.25	221.163	60.485	11026.6	aF	1.16711	0.0491419	0.0719755	0.133943	0.750296	0.0200571	0.00548535	aF	1	0.0421055	0.0616696	0.114764	0.642865	0.0171852	0.00469992
1	786.698	541.87	1335.48	1394.65	518.941	221.163	60.485	14425.8	1	0.0545342	0.0375626	0.0925758	0.0966775	0.0359732	0.0153311	0.00419284	1	0.0467257	0.0321842	0.0793203	0.0828347	0.0308223	0.0131359	0.00359249
2	224.799	541.87	1057.48	1135.36	221.163	221.163	60.485	12812.5	2	0.0175453	0.0422924	0.0825349	0.0886132	0.0172615	0.0172615	0.00472079	2	0.0150331	0.0362367	0.0707171	0.0759251	0.0147899	0.0147899	0.00404484
3	502.163	541.87	885.77	1072.48	338.527	221.163	60.485	12116.8	3	0.0414436	0.0447207	0.0731028	0.0885118	0.0279387	0.0182526	0.00499184	3	0.0355095	0.0383173	0.0626355	0.0758382	0.0239383	0.0156391	0.00427708
4	578.406	541.87	1168.77	887.234	360.456	1192.53	60.485	11346.8	4	0.0509754	0.0477554	0.103005	0.0781926	0.0317673	0.105098	0.00533059	4	0.0436764	0.0409175	0.0882559	0.0669966	0.0272187	0.0900498	0.00456733
5	324.92	802.648	1650.65	930.698	386.92	1355.11	60.485	8316.65	5	0.0390686	0.096511	0.198475	0.111908	0.0465236	0.16294	0.00727276	5	0.0334746	0.082692	0.170056	0.0958842	0.039862	0.139609	0.00623141
6	1088.99	1163.65	3713.36	836.82	1211.53	4263.89	419.627	11308.6	6	0.0962972	0.102899	0.328364	0.0739982	0.107133	0.377047	0.0371067	6	0.0825088	0.0881653	0.281347	0.0634027	0.0917929	0.323059	0.0317936
7	1620.23	1610.48	5996.48	969.648	1851.6	6999.89	729.577	12203.8	7	0.132765	0.131966	0.491363	0.0794548	0.151723	0.573584	0.0597829	7	0.113755	0.11307	0.421007	0.068078	0.129999	0.491455	0.0512229
8	2117.23	2052.23	7292.48	1005.77	2249.89	9130.55	994.113	11019.8	8	0.192131	0.186232	0.661763	0.0912696	0.204169	0.828561	0.0902118	8	0.16462	0.159566	0.567008	0.0782011	0.174935	0.709923	0.0772947
	cdc14-1									cdc14-1								cdc14-1
	Left Probe				Right Probe					Left Probe				Right Probe				Left Probe				Right Probe
	No EcoRI	1st Left	1st/2nd left	Right	No EcoRI	1st left	1st right	Act1		No EcoRI	1st Left	1st/2nd left	Right	No EcoRI	1st left	1st right		No EcoRI	1st Left	1st/2nd left	Right	No EcoRI	1st left	1st right
aF	13647.4	1042.77	1101.77	1438.48	13332	626.426	311.163	11703.2	aF	1.16613	0.0891014	0.0941428	0.122913	1.13917	0.0535261	0.0265879	aF	1	0.0764081	0.0807313	0.105403	0.976888	0.0459008	0.0228002
1	1006.77	1042.77	1290.06	1337.77	1077.36	626.426	311.163	13664.8	1	0.0736763	0.0763108	0.0944079	0.0978992	0.0788418	0.0458424	0.0227712	1	0.0631805	0.0654397	0.0809586	0.0839526	0.0676101	0.0393117	0.0195272
2	575.284	1042.77	1361.48	1314.77	519.991	626.426	311.163	12282.8	2	0.0468367	0.084897	0.110844	0.107042	0.042335	0.0510004	0.0253333	2	0.0401644	0.0728026	0.0950537	0.0917927	0.036304	0.0437349	0.0217243
3	665.042	1042.77	1512.36	1814.65	626.426	626.426	311.163	13850.6	3	0.0480152	0.0752867	0.10919	0.131015	0.0452272	0.0452272	0.0224656	3	0.041175	0.0645615	0.0936351	0.112351	0.0387842	0.0387842	0.0192652
4	870.698	1042.77	2480.77	1863.77	947.648	1355.11	311.163	16041.8	4	0.0542769	0.0650034	0.154644	0.116182	0.0590738	0.084474	0.019397	4	0.0465447	0.0557431	0.132614	0.0996311	0.0506582	0.0724399	0.0166338
5	984.355	1042.77	2326.77	1414.06	951.477	2824.36	311.163	14430.8	5	0.0682122	0.0722602	0.161237	0.0979894	0.0659339	0.195718	0.0215625	5	0.0584948	0.0619661	0.138267	0.0840299	0.056541	0.167836	0.0184907
6	1267.36	801.87	2473.48	1144.77	1233.6	3499.89	311.163	13017.5	6	0.097358	0.0615995	0.190012	0.087941	0.0947648	0.268861	0.0239035	6	0.0834884	0.0528241	0.162943	0.075413	0.0812647	0.230559	0.0204982
7	1256.11	1091.23	2970.48	1141.77	1598.94	3953.94	311.163	11567.1	7	0.108594	0.0943398	0.256805	0.0987087	0.138232	0.341828	0.0269008	7	0.0931238	0.0809002	0.220221	0.0846468	0.11854	0.293131	0.0230685
8	1171.36	986.991	2717.48	1207.77	1482.65	3744.72	311.163	8838.77	8	0.132525	0.111666	0.30745	0.136645	0.167744	0.42367	0.0352043	8	0.113645	0.0957583	0.263651	0.117178	0.143847	0.363314	0.0301892

## Sheet: Average 1+2+3
	Uncut normalization Average								Uncut normalization SD
	Wild Type								Wild Type
	Left Probe				Righ Probe				Left Probe				Righ Probe
	No EcoRI	1st Left	1st/2nd left	Right	No EcoRI	1st left	1st right		No EcoRI	1st Left	1st/2nd left	Right	No EcoRI	1st left	1st right
aF	1	0.0550829	0.05006	0.0940446	1.11644	0.0505419	0.0248203	aF	0	0.0425819	0.0370582	0.0759281	0.492444	0.0622239	0.028674
1	0.0741747	0.0508311	0.0550003	0.0821357	0.0797497	0.0477191	0.0239373	1	0.0574366	0.0412182	0.0395944	0.0710442	0.0808289	0.0599039	0.0273958
2	0.0468359	0.0489028	0.0496951	0.0611015	0.0372332	0.0445558	0.0222369	2	0.0427797	0.035697	0.0353283	0.0452703	0.0326063	0.053498	0.0245072
3	0.0443682	0.0516953	0.0525914	0.0568148	0.0267748	0.0470346	0.023508	3	0.0190693	0.0374303	0.0390043	0.0398524	0.00341178	0.0562742	0.0257668
4	0.0548722	0.0530177	0.0817617	0.0539755	0.0490962	0.0922207	0.0257283	4	0.0207203	0.0435772	0.0340383	0.0364228	0.0190724	0.0160452	0.0275916
5	0.0666604	0.0768186	0.16931	0.0657862	0.0742089	0.15685	0.0257989	5	0.0292123	0.0499291	0.009039	0.0480591	0.0300854	0.0310965	0.0285047
6	0.110209	0.0841774	0.284574	0.0624146	0.137274	0.315714	0.0344741	6	0.0241897	0.0416055	0.0172344	0.0492976	0.0469554	0.007962	0.0263354
7	0.136012	0.0970473	0.416996	0.0531711	0.183995	0.490601	0.0446468	7	0.0313959	0.0269909	0.0311299	0.0377011	0.0656531	0.0386123	0.0339566
8	0.189703	0.139461	0.567222	0.0767498	0.227119	0.65833	0.0586581	8	0.0386693	0.0427001	0.0340571	0.0452466	0.0538716	0.102881	0.0315936
	cdc14-1								cdc14-1
	Left Probe				Right Probe				Left Probe				Right Probe
	No EcoRI	1st Left	1st/2nd left	Right	No EcoRI	1st left	1st right		No EcoRI	1st Left	1st/2nd left	Right	No EcoRI	1st left	1st right
aF	1	0.0919714	0.06485	0.110527	1.18707	0.0624018	0.0218217	aF	0	0.0964919	0.0560516	0.106067	0.297684	0.0601764	0.00722319
1	0.0779112	0.0845284	0.0627857	0.0911677	0.0894741	0.0586137	0.0214894	1	0.0522536	0.090172	0.0527819	0.0858231	0.087678	0.0551204	0.00452958
2	0.0504572	0.0863125	0.0671019	0.0749303	0.062767	0.059625	0.0220951	2	0.0200515	0.0884425	0.0553933	0.0591941	0.0639267	0.0537009	0.0041117
3	0.0426976	0.0856806	0.0678411	0.0817642	0.048996	0.0597604	0.0221414	3	0.00255655	0.092152	0.0559753	0.0623634	0.0356677	0.0561033	0.00441939
4	0.0454647	0.0769274	0.107391	0.0800606	0.0514508	0.119243	0.0212734	4	0.0124924	0.0843623	0.0817151	0.0629485	0.0181195	0.0435525	0.00594615
5	0.0543494	0.0743041	0.13252	0.076413	0.0509199	0.171052	0.0220155	5	0.00469196	0.0732828	0.0840621	0.0646312	0.00604443	0.019441	0.00785353
6	0.0815253	0.0648162	0.165724	0.0665013	0.0766531	0.186853	0.0225491	6	0.016586	0.0538885	0.083742	0.0541637	0.0182276	0.0663543	0.00701543
7	0.0902763	0.0749711	0.18559	0.0658083	0.114344	0.244716	0.0244313	7	0.0248411	0.0399619	0.0729001	0.0494876	0.0480185	0.0423822	0.0059872
8	0.0948014	0.115415	0.2491	0.122139	0.141071	0.3033	0.0359117	8	0.0191327	0.0847868	0.12527	0.114784	0.0740669	0.0638761	0.0196716
