# Supplementary material for: Cdc14 phosphatase counteracts Cdk-dependent Dna2 phosphorylation to inhibit resection during recombinational DNA repair
Source: Nat Commun. 2023 May 12;14:2738. doi: 10.1038/s41467-023-38417-5 (PMC10182099; doi:10.1038/s41467-023-38417-5)
Supplement: Supplementary file 6 — Source Data [file 41467_2023_38417_MOESM6_ESM.zip › Source Data/Data Analysis/Supplemental Figure 4C.xlsx]

## Sheet: cdc14-1 vs cdc14-1 Dna2-AID E1
	cdc14-1							Actin Normalization						T0 Normalization
	Uncut/Repair	0,7	3	6	21	27	Actin	UR/Actin	0,7/Actin	3/Actin	6/Actin	21/Actin	27/Actin	UR/Actin	0,7/Actin	3/Actin	6/Actin	21/Actin	27/Actin
0	9095.64	10778.1	12200.5	15828.1	16147.1	12073.5	13951.4	0.651951	0.772542	0.874497	1.13451	1.15738	0.865394	1	1	1	1	1	1
1	786.447	7193.35	8909.23	13048.2	14247.2	9142.94	10207.3	0.0770475	0.704726	0.872829	1.27832	1.39579	0.895725	0.11818	0.912217	0.998093	1.12676	1.20599	1.03505
2	557.305	3952.36	5027.82	9565.23	13100.9	7450.65	9637.6	0.0578261	0.410098	0.521688	0.992491	1.35936	0.773081	0.0886971	0.530842	0.596558	0.874818	1.17452	0.893329
3	706.355	2246.36	2871.94	7022.53	12675.2	6964.94	9262.6	0.0762588	0.242519	0.310058	0.75816	1.36843	0.751942	0.11697	0.313923	0.354556	0.668269	1.18236	0.868902
4	1053.53	1445.36	1302.82	4155.23	11323.2	6695.65	10737.3	0.0981184	0.134611	0.121336	0.38699	1.05457	0.623587	0.1505	0.174244	0.138749	0.341107	0.911172	0.720582
5	1641.41	1300.65	1025.82	1607.53	8017.94	4425.23	9498.6	0.172805	0.136931	0.107997	0.169238	0.844118	0.465883	0.265059	0.177247	0.123496	0.149173	0.729337	0.538348
6	1710.82	1464.94	1238.11	1787.82	5851.23	3814.94	10439.6	0.163878	0.140325	0.118598	0.171254	0.560485	0.36543	0.251366	0.181641	0.135618	0.150949	0.484271	0.42227
9	2565.36	2645.36	2704.36	3818.65	4674.06	3011.77	10643.1	0.241034	0.24855	0.254094	0.35879	0.439162	0.282978	0.369712	0.321731	0.29056	0.31625	0.379446	0.326993
12	2117.41	2238.53	2367.82	3409.53	3627.23	2059.94	8890.31	0.23817	0.251794	0.266337	0.383511	0.407999	0.231706	0.365319	0.325929	0.304561	0.33804	0.35252	0.267747
15	1475.82	1185.87	1226.53	1870.11	2268.82	1402.53	6417.6	0.229965	0.184784	0.191119	0.291404	0.353531	0.218544	0.352733	0.23919	0.218548	0.256854	0.305459	0.252537
18	812.305	1143.58	977.82	1555.53	1944.82	1227.53	6080.6	0.13359	0.18807	0.16081	0.255818	0.31984	0.201876	0.204908	0.243443	0.183888	0.225487	0.276349	0.233277
21	1368.99	1291.41	978.527	1669.53	2554.82	1287.82	7042.6	0.194387	0.183371	0.138944	0.237061	0.362767	0.182861	0.298163	0.23736	0.158885	0.208954	0.313439	0.211304
24	1244.43	1094.46	1253.82	1923.82	2372.82	1070.11	7386.6	0.168471	0.148168	0.169743	0.260447	0.321233	0.144872	0.25841	0.191793	0.194103	0.229568	0.277553	0.167406
	cdc14-1 Dna2-AID							Actin Normalization						T0 Normalization
	Uncut/Repair	0,7	3	6	21	27	Actin	UR/Actin	0,7/Actin	3/Actin	6/Actin	21/Actin	27/Actin	UR/Actin	0,7/Actin	3/Actin	6/Actin	21/Actin	27/Actin
0	5641.55	7544.35	8386.06	12632.4	11544.4	7315.65	9758.65	0.578108	0.773094	0.859347	1.29448	1.18299	0.749658	1	1	1	1	1	1
1	890.113	7867.06	8750.06	13522.6	12188.4	8615.65	11435.1	0.0778407	0.687977	0.765196	1.18256	1.06588	0.753441	0.134647	0.889901	0.890439	0.913542	0.901004	1.00505
2	658.82	2519.41	2279.99	4863.7	6302.7	4612.28	7173.7	0.0918383	0.3512	0.317826	0.67799	0.878584	0.642944	0.15886	0.454279	0.369847	0.523756	0.742683	0.857649
3	478.284	1050.36	1109.06	3022.65	5443.35	3295.36	6363.06	0.0751657	0.165071	0.174297	0.47503	0.855462	0.517888	0.13002	0.213519	0.202825	0.366967	0.723137	0.690833
4	1168.63	1076.7	1053.99	2361.7	6419.99	4836.99	9515.7	0.12281	0.11315	0.110763	0.24819	0.674674	0.508317	0.212435	0.146359	0.128893	0.19173	0.570314	0.678065
5	1892.36	1446.94	1490.06	2318.65	6547.35	4774.65	11065.1	0.171021	0.130767	0.134664	0.209547	0.591714	0.431507	0.295829	0.169147	0.156705	0.161877	0.500187	0.575605
6	1252.53	1356.87	1245.82	1615.53	3840.53	2793.11	8078.53	0.155044	0.16796	0.154214	0.199978	0.475399	0.345745	0.268192	0.217257	0.179455	0.154485	0.401864	0.461204
9	1593.53	1603.41	1902.23	2433.82	3012.23	2219.82	5898.53	0.270157	0.271832	0.322493	0.412615	0.510676	0.376335	0.467312	0.351615	0.375277	0.31875	0.431683	0.502008
12	1947.53	2479.11	3036.53	4161.82	4602.23	3351.82	7387.53	0.263624	0.335581	0.411034	0.563358	0.622974	0.453713	0.456011	0.434075	0.47831	0.435201	0.526611	0.605227
15	1445.53	1985.36	2315.06	3328.65	4733.65	3306.23	6964.06	0.20757	0.285086	0.33243	0.477975	0.679725	0.474757	0.35905	0.368759	0.38684	0.369242	0.574584	0.633298
18	1064.87	1485.53	1641.11	2433.53	3586.53	2489.53	5645.23	0.188632	0.263147	0.290708	0.431076	0.635319	0.440996	0.326292	0.340382	0.338289	0.333012	0.537047	0.588263
21	1707.53	1762.11	2398.53	3486.82	5013.23	2973.82	6717.23	0.254201	0.262327	0.357071	0.519086	0.746324	0.442715	0.439712	0.339321	0.415514	0.401	0.630881	0.590556
24	1533.53	1451.82	1689.53	2711.53	4182.23	2271.82	5496.23	0.279014	0.264148	0.307397	0.493343	0.760927	0.413341	0.482634	0.341676	0.35771	0.381113	0.643225	0.551373

## Sheet: cdc14-1 vs cdc14-1 Dna2-AID E2
	cdc14-1							Actin Normalization						T0 Normalization
	Uncut/Repair	0,7	3	6	21	27	Actin	UR/Actin	0,7/Actin	3/Actin	6/Actin	21/Actin	27/Actin	UR/Actin	0,7/Actin	3/Actin	6/Actin	21/Actin	27/Actin
0	7513.06	11907.1	12050.6	14637.8	12576.1	14601.1	15869.7	0.473421	0.750301	0.759349	0.922371	0.792457	0.920058	1	1	1	1	1	1
1	1240.36	11530.1	12556.6	15794.8	13897.1	16555.4	17728.2	0.0699649	0.650378	0.708285	0.890939	0.783894	0.933841	0.147786	0.866824	0.932754	0.965922	0.989195	1.01498
2	678.527	5058.53	5280.82	8197.23	9139.53	12582.5	14905.7	0.0455213	0.339369	0.354282	0.54994	0.613157	0.844142	0.0961539	0.45231	0.46656	0.596224	0.773742	0.917488
3	1074.18	2521.89	2884.18	7512.6	10101.9	14076.9	16772.1	0.064046	0.150363	0.171964	0.447923	0.602305	0.839306	0.135283	0.200403	0.226462	0.485622	0.760048	0.912232
4	1487.99	1551.53	1041.58	2307.53	6452.53	10345.5	14136.7	0.105257	0.109752	0.0736789	0.16323	0.456438	0.731821	0.222333	0.146277	0.0970292	0.176967	0.575979	0.795407
5	2102.11	2211.23	1313.11	2220.77	6759.06	10836.4	16004.5	0.131345	0.138163	0.0820463	0.138759	0.422322	0.677081	0.277438	0.184144	0.108048	0.150437	0.532928	0.735911
6	2347.11	2073.82	1214.53	2273.53	4479.06	5185.35	12295.2	0.190896	0.168669	0.0987803	0.184911	0.364293	0.421737	0.403227	0.224801	0.130086	0.200474	0.4597	0.458381
9	2754.53	3421.53	2110.82	3359.82	2304.36	4461.35	10988.5	0.250673	0.311373	0.192093	0.305757	0.209706	0.406001	0.529493	0.414997	0.252971	0.33149	0.264627	0.441278
12	2976.82	3413.82	2209.23	3172.11	2107.23	4036.65	11230.5	0.265065	0.303977	0.196717	0.282455	0.187634	0.359435	0.559893	0.40514	0.25906	0.306227	0.236776	0.390666
15	2727.82	2880.82	1889.53	2760.82	1644.11	3532.53	10672.2	0.2556	0.269936	0.177051	0.258692	0.154055	0.331002	0.539899	0.35977	0.233161	0.280464	0.194402	0.359762
18	2077.82	2264.82	1512.11	1992.82	1408.82	2884.94	9591.53	0.216631	0.236127	0.157651	0.207769	0.146882	0.30078	0.457586	0.31471	0.207613	0.225255	0.18535	0.326914
21	1760.82	1920.53	1423.53	2159.82	1262.53	2616.53	8640.23	0.203793	0.222277	0.164756	0.249972	0.146122	0.302831	0.430469	0.296251	0.21697	0.271011	0.184391	0.329143
24	1897.11	2200.82	1562.46	2440.11	1487.34	3166.23	9979.53	0.1901	0.220533	0.156566	0.244512	0.149039	0.317273	0.401546	0.293927	0.206185	0.265091	0.188072	0.34484
	cdc14-1 Dna2-AID							Actin Normalization						T0 Normalization
	Uncut/Repair	0,7	3	6	21	27	Actin	UR/Actin	0,7/Actin	3/Actin	6/Actin	21/Actin	27/Actin	UR/Actin	0,7/Actin	3/Actin	6/Actin	21/Actin	27/Actin
0	7021.35	10524.4	9413.06	13330.1	9920.65	12689.4	12106.4	0.579973	0.869325	0.777531	1.10108	0.819458	1.04816	1	1	1	1	1	1
1	1873.82	7610.53	6865.94	10438.5	8639.23	11858.5	9606.53	0.195057	0.792225	0.714716	1.08661	0.899309	1.23442	0.336321	0.91131	0.919213	0.986857	1.09744	1.17771
2	1707.94	5797.65	4431.77	8394.06	8274.35	15925.4	12364.4	0.138134	0.4689	0.358431	0.678892	0.66921	1.28801	0.238174	0.539384	0.460987	0.616569	0.81665	1.22883
3	1428.7	2833.53	2364.23	6590.53	6924.53	12186.5	11302.5	0.126405	0.250699	0.209177	0.583102	0.612653	1.07821	0.21795	0.288383	0.269028	0.529573	0.747632	1.02868
4	1654.53	2260.23	1504.23	3501.53	6259.53	11208.5	11662.5	0.141867	0.193803	0.12898	0.300237	0.536721	0.961072	0.24461	0.222935	0.165884	0.272675	0.654971	0.916916
5	1668.23	2694.41	1796.53	3580.53	5419.53	9879.23	11325.5	0.147299	0.237906	0.158626	0.316147	0.478523	0.872298	0.253975	0.273667	0.204013	0.287124	0.583951	0.832221
6	1885.23	3374.23	2554.23	4844.23	5510.23	10155.5	10541.5	0.178839	0.32009	0.242302	0.459538	0.522717	0.963383	0.308357	0.368205	0.31163	0.417352	0.637881	0.919121
9	2180.06	4064.06	3651.77	5801.06	4549.35	8201.35	9997.35	0.218064	0.406514	0.365274	0.58026	0.455056	0.820352	0.37599	0.46762	0.469787	0.526992	0.555313	0.782662
12	1910.23	4045.53	3946.23	5942.23	4923.53	6769.53	8982.53	0.212661	0.450377	0.439323	0.661533	0.548123	0.753633	0.366674	0.518077	0.565024	0.600804	0.668885	0.719008
15	2230.23	3517.23	3501.23	6069.94	5393.23	7088.53	8767.77	0.254367	0.401155	0.39933	0.692302	0.61512	0.808475	0.438585	0.461456	0.513588	0.628748	0.750643	0.771331
18	2163.23	4064.23	4208.23	6504.94	5673.53	6825.23	8854.18	0.244318	0.459018	0.475282	0.734674	0.640774	0.770848	0.421257	0.528017	0.611271	0.667231	0.781948	0.735433
21	2313.94	3931.53	4017.23	6412.23	5568.23	6735.53	9188.89	0.251819	0.427857	0.437184	0.697825	0.605975	0.733008	0.434192	0.492171	0.562272	0.633764	0.739482	0.69933
24	2036.94	3727.23	4166.94	6269.23	5849.53	6583.23	9252.89	0.220141	0.402818	0.450339	0.677543	0.632184	0.711479	0.379571	0.463369	0.579192	0.615344	0.771466	0.67879

## Sheet: Average
	cdc14-1 E1						cdc14-1 E2						Average
	UR/Actin	0,7/Actin	3/Actin	6/Actin	21/Actin	27/Actin	UR/Actin	0,7/Actin	3/Actin	6/Actin	21/Actin	27/Actin	UR/Actin	0,7/Actin	3/Actin	6/Actin	21/Actin	27/Actin
0	1	1	1	1	1	1	1	1	1	1	1	1	1	1	1	1	1	1
1	0.11818	0.912217	0.998093	1.12676	1.20599	1.03505	0.147786	0.866824	0.932754	0.965922	0.989195	1.01498	0.132983	0.889521	0.965424	1.04634	1.09759	1.02502
2	0.0886971	0.530842	0.596558	0.874818	1.17452	0.893329	0.0961539	0.45231	0.46656	0.596224	0.773742	0.917488	0.0924255	0.491576	0.531559	0.735521	0.974129	0.905409
3	0.11697	0.313923	0.354556	0.668269	1.18236	0.868902	0.135283	0.200403	0.226462	0.485622	0.760048	0.912232	0.126127	0.257163	0.290509	0.576945	0.971202	0.890567
4	0.1505	0.174244	0.138749	0.341107	0.911172	0.720582	0.222333	0.146277	0.0970292	0.176967	0.575979	0.795407	0.186417	0.16026	0.117889	0.259037	0.743575	0.757995
5	0.265059	0.177247	0.123496	0.149173	0.729337	0.538348	0.277438	0.184144	0.108048	0.150437	0.532928	0.735911	0.271248	0.180695	0.115772	0.149805	0.631132	0.637129
6	0.251366	0.181641	0.135618	0.150949	0.484271	0.42227	0.403227	0.224801	0.130086	0.200474	0.4597	0.458381	0.327296	0.203221	0.132852	0.175712	0.471986	0.440325
9	0.369712	0.321731	0.29056	0.31625	0.379446	0.326993	0.529493	0.414997	0.252971	0.33149	0.264627	0.441278	0.449602	0.368364	0.271765	0.32387	0.322037	0.384135
12	0.365319	0.325929	0.304561	0.33804	0.35252	0.267747	0.559893	0.40514	0.25906	0.306227	0.236776	0.390666	0.462606	0.365535	0.28181	0.322133	0.294648	0.329206
15	0.352733	0.23919	0.218548	0.256854	0.305459	0.252537	0.539899	0.35977	0.233161	0.280464	0.194402	0.359762	0.446316	0.29948	0.225855	0.268659	0.24993	0.306149
18	0.204908	0.243443	0.183888	0.225487	0.276349	0.233277	0.457586	0.31471	0.207613	0.225255	0.18535	0.326914	0.331247	0.279076	0.195751	0.225371	0.23085	0.280095
21	0.298163	0.23736	0.158885	0.208954	0.313439	0.211304	0.430469	0.296251	0.21697	0.271011	0.184391	0.329143	0.364316	0.266805	0.187927	0.239983	0.248915	0.270224
24	0.25841	0.191793	0.194103	0.229568	0.277553	0.167406	0.401546	0.293927	0.206185	0.265091	0.188072	0.34484	0.329978	0.24286	0.200144	0.247329	0.232812	0.256123
	cdc14-1 Dna2-AID E1						cdc14-1 Dna2-AID E2						Average
	UR/Actin	0,7/Actin	3/Actin	6/Actin	21/Actin	27/Actin	UR/Actin	0,7/Actin	3/Actin	6/Actin	21/Actin	27/Actin	UR/Actin	0,7/Actin	3/Actin	6/Actin	21/Actin	27/Actin
0	1	1	1	1	1	1	1	1	1	1	1	1	1	1	1	1	1	1
1	0.134647	0.889901	0.890439	0.913542	0.901004	1.00505	0.336321	0.91131	0.919213	0.986857	1.09744	1.17771	0.235484	0.900605	0.904826	0.950199	0.999224	1.09138
2	0.15886	0.454279	0.369847	0.523756	0.742683	0.857649	0.238174	0.539384	0.460987	0.616569	0.81665	1.22883	0.198517	0.496832	0.415417	0.570163	0.779666	1.04324
3	0.13002	0.213519	0.202825	0.366967	0.723137	0.690833	0.21795	0.288383	0.269028	0.529573	0.747632	1.02868	0.173985	0.250951	0.235926	0.44827	0.735384	0.859754
4	0.212435	0.146359	0.128893	0.19173	0.570314	0.678065	0.24461	0.222935	0.165884	0.272675	0.654971	0.916916	0.228522	0.184647	0.147388	0.232203	0.612642	0.797491
5	0.295829	0.169147	0.156705	0.161877	0.500187	0.575605	0.253975	0.273667	0.204013	0.287124	0.583951	0.832221	0.274902	0.221407	0.180359	0.224501	0.542069	0.703913
6	0.268192	0.217257	0.179455	0.154485	0.401864	0.461204	0.308357	0.368205	0.31163	0.417352	0.637881	0.919121	0.288275	0.292731	0.245542	0.285919	0.519872	0.690163
9	0.467312	0.351615	0.375277	0.31875	0.431683	0.502008	0.37599	0.46762	0.469787	0.526992	0.555313	0.782662	0.421651	0.409618	0.422532	0.422871	0.493498	0.642335
12	0.456011	0.434075	0.47831	0.435201	0.526611	0.605227	0.366674	0.518077	0.565024	0.600804	0.668885	0.719008	0.411343	0.476076	0.521667	0.518002	0.597748	0.662118
15	0.35905	0.368759	0.38684	0.369242	0.574584	0.633298	0.438585	0.461456	0.513588	0.628748	0.750643	0.771331	0.398817	0.415108	0.450214	0.498995	0.662613	0.702314
18	0.326292	0.340382	0.338289	0.333012	0.537047	0.588263	0.421257	0.528017	0.611271	0.667231	0.781948	0.735433	0.373774	0.434199	0.47478	0.500121	0.659497	0.661848
21	0.439712	0.339321	0.415514	0.401	0.630881	0.590556	0.434192	0.492171	0.562272	0.633764	0.739482	0.69933	0.436952	0.415746	0.488893	0.517382	0.685182	0.644943
24	0.482634	0.341676	0.35771	0.381113	0.643225	0.551373	0.379571	0.463369	0.579192	0.615344	0.771466	0.67879	0.431103	0.402523	0.468451	0.498229	0.707346	0.615082
