# Supplementary material for: Cdc14 phosphatase counteracts Cdk-dependent Dna2 phosphorylation to inhibit resection during recombinational DNA repair
Source: Nat Commun. 2023 May 12;14:2738. doi: 10.1038/s41467-023-38417-5 (PMC10182099; doi:10.1038/s41467-023-38417-5)
Supplement: Supplementary file 6 — Source Data [file 41467_2023_38417_MOESM6_ESM.zip › Source Data/Data Analysis/Figure 5B.xlsx]

## Sheet: pDNA2t
	Wild-type								Actin Normalization							T0 Normalization
	Uncut/Repair	Cut	0,7	3	6	21	27	Actin	UR/Actin	Cut/Actin	0,7/Actin	3/Actin	6/Actin	21/Actin	27/Actin	UR/Actin	0,7/Actin	3/Actin	6/Actin	21/Actin	27/Actin
0	9445.43	75.4853	10094.6	11834.7	8119.7	8335.41	8560.99	10542	0.89598	0.00716043	0.957565	1.12262	0.770224	0.790685	0.812084	1	1	1	1	1	1
1	697.92	10277.4	8844.58	12304.6	7915.33	7982.04	8591.04	9558	0.0730195	1.07527	0.925359	1.28736	0.828137	0.835116	0.898833	0.0814967	0.966367	1.14674	1.07519	1.05619	1.10682
2	505.113	8573.41	6632.58	7917.58	5063.04	6615.04	7496.75	9402	0.053724	0.91187	0.705443	0.842116	0.538507	0.703578	0.797357	0.0599611	0.736705	0.750132	0.699156	0.889833	0.981865
3	686.406	4281.18	3274.65	6955.99	4906.99	7515.7	8335.41	10310	0.0665767	0.415246	0.317619	0.674684	0.475945	0.728972	0.808478	0.0743059	0.331694	0.600989	0.617931	0.921949	0.995559
4	887.163	582.749	1652.16	2552.46	1700.04	4902.75	5697.75	8063	0.110029	0.0722744	0.204907	0.316564	0.210845	0.608055	0.706654	0.122803	0.213987	0.281986	0.273745	0.769023	0.870173
5	1446.28	75.4853	2029.04	2130.58	1509.16	4778.58	5492.58	8540	0.169354	0.00883903	0.237593	0.249482	0.176717	0.559552	0.643159	0.189015	0.248122	0.222231	0.229436	0.70768	0.791986
6	2516.82	75.4853	2856.28	2546.58	1729.87	4807.58	5546.58	8785	0.286491	0.00859252	0.325132	0.289878	0.196912	0.547248	0.631369	0.319751	0.33954	0.258215	0.255655	0.692119	0.777467
9	2763.87	75.4853	3475.7	3361.16	2304.99	2984.41	4337.7	7617	0.362855	0.00991011	0.456308	0.441271	0.302611	0.391809	0.569476	0.404981	0.47653	0.393071	0.392888	0.49553	0.701252
12	4026.7	75.4853	4267.99	4036.87	2667.87	2890.58	4384.58	7506	0.536464	0.0100567	0.568611	0.537819	0.355432	0.385102	0.584143	0.598745	0.593809	0.479073	0.461465	0.487049	0.719313
15	3399.99	75.4853	3755.58	4043.28	2615.16	3278.58	3938.58	6894	0.493181	0.0109494	0.54476	0.586493	0.379339	0.47557	0.571305	0.550437	0.568902	0.522431	0.492505	0.601465	0.703505
18	2937.58	75.4853	3238.99	3950.16	2504.33	3301.16	3387.58	6393	0.459499	0.0118075	0.506647	0.617889	0.391731	0.516371	0.529888	0.512845	0.529099	0.550397	0.508593	0.653068	0.652504
21	2821.99	75.4853	3137.28	3392.41	2126.16	2796.87	3193.58	6051	0.466368	0.0124748	0.518474	0.560636	0.351374	0.462216	0.527777	0.520511	0.54145	0.499398	0.456197	0.584577	0.649904
24	2296.28	75.4853	3543.11	3719.58	2511.99	2899.41	3587.41	6394	0.359131	0.0118056	0.554131	0.581729	0.392867	0.453457	0.561058	0.400825	0.578688	0.518187	0.510069	0.573499	0.690887
	cdc14-1								Actin Normalization							T0 Normalization
	Uncut/Repair	Cut	0,7	3	6	21	27	Actin	UR/Actin	Cut/Actin	0,7/Actin	3/Actin	6/Actin	21/Actin	27/Actin	UR/Actin	0,7/Actin	3/Actin	6/Actin	21/Actin	27/Actin
0	9756.25	75.4853	9288.11	10679.1	7241.99	5235.7	7256.7	9759	0.999719	0.00773494	0.951748	1.09428	0.742083	0.536499	0.74359	1	1	1	1	1	1
1	993.163	10678.6	7449.75	9868.28	5896.04	4515.04	6138.33	8029	0.123697	1.33	0.927855	1.22908	0.734343	0.562342	0.76452	0.123732	0.974895	1.12318	0.98957	1.04817	1.02815
2	474.92	7843.41	4584.58	5327.28	3266.16	3347.16	4735.16	6739	0.0704734	1.16388	0.680305	0.790516	0.484666	0.496685	0.702651	0.0704932	0.714795	0.722405	0.653115	0.925789	0.944943
3	434.335	4066.65	2726.41	4790.87	2991.99	4205.7	6404.7	8929	0.0486431	0.455443	0.305343	0.536552	0.335087	0.471016	0.717292	0.0486568	0.320823	0.490322	0.451549	0.877942	0.964633
4	441.284	1188.28	908.406	1788.41	915.042	2797.7	4432.99	7151	0.0617094	0.16617	0.127032	0.250092	0.12796	0.391232	0.619912	0.0617268	0.133472	0.228544	0.172433	0.72923	0.833674
5	328.799	75.4853	844.042	920.92	386.263	1961.33	3113.04	5631	0.0583909	0.0134053	0.149892	0.163545	0.0685959	0.34831	0.55284	0.0584073	0.157491	0.149454	0.0924369	0.649227	0.743474
6	375.799	75.4853	940.749	1064.58	388.263	1776.28	2935.99	6222	0.0603984	0.012132	0.151197	0.171099	0.0624017	0.285484	0.471873	0.0604154	0.158863	0.156357	0.0840899	0.532124	0.634587
9	659.749	75.4853	1242.16	908.456	294.678	510.213	1078.46	4672	0.141213	0.016157	0.265874	0.194447	0.0630731	0.109207	0.230834	0.141253	0.279353	0.177693	0.0849947	0.203554	0.310431
12	763.456	75.4853	1426.7	1178.41	439.92	802.749	899.335	5045	0.151329	0.0149624	0.282795	0.233579	0.0871993	0.159118	0.178263	0.151372	0.297132	0.213454	0.117506	0.296585	0.239732
15	413.971	75.4853	823.749	955.87	348.799	463.799	469.92	4444	0.0931527	0.0169859	0.185362	0.215092	0.0784876	0.104365	0.105743	0.0931789	0.194759	0.19656	0.105767	0.19453	0.142206
18	279.799	75.4853	918.92	876.163	347.971	321.385	441.213	4739	0.0590418	0.0159285	0.193906	0.184884	0.073427	0.067817	0.0931026	0.0590584	0.203737	0.168954	0.0989471	0.126406	0.125207
21	244.263	75.4853	887.698	905.87	388.92	491.284	418.749	5233	0.0466775	0.0144249	0.169635	0.173107	0.0743207	0.093882	0.0800208	0.0466907	0.178235	0.158192	0.100151	0.17499	0.107614
24	417.92	75.4853	1063.58	891.991	354.678	540.506	586.456	5945	0.0702978	0.0126973	0.178903	0.150041	0.0596598	0.0909178	0.0986469	0.0703176	0.187973	0.137113	0.080395	0.169465	0.132663

## Sheet: pDNA2-S17-237At (1Exp)
	Wild-type								Actin Normalization							T0 Normalization
	Uncut/Repair	Cut	0,7	3	6	21	27	Actin	UR/Actin	Cut/Actin	0,7/Actin	3/Actin	6/Actin	21/Actin	27/Actin	UR/Actin	0,7/Actin	3/Actin	6/Actin	21/Actin	27/Actin
0	10576.4	60.8995	12587.4	12966.5	12194.5	10289.4	10574.5	7691	1.37517	0.00791828	1.63663	1.68594	1.58556	1.33784	1.37492	1	1	1	1	1	1
1	806.548	5556.36	7963.36	9544.53	8740.23	6972.36	6717.53	4107	0.196384	1.3529	1.93897	2.32397	2.12813	1.69768	1.63563	0.142807	1.18473	1.37844	1.3422	1.26896	1.18962
2	556.527	2566.99	3989.58	6340.75	5979.16	5766.99	5430.46	3567	0.156021	0.71965	1.11847	1.77761	1.67624	1.61676	1.52242	0.113456	0.683395	1.05438	1.0572	1.20848	1.10727
3	595.648	453.042	1042.04	3403.53	4591.23	5914.36	5573.53	3486	0.170869	0.12996	0.298922	0.976342	1.31705	1.6966	1.59883	0.124253	0.182644	0.57911	0.830654	1.26816	1.16285
4	631.87	255.971	401.87	1139.58	1586.16	4876.82	4818.99	2615	0.241633	0.0978855	0.153679	0.435785	0.606563	1.86494	1.84283	0.175711	0.0938993	0.258483	0.382555	1.39399	1.34031
5	654.92	60.8995	419.335	766.163	645.042	3254.82	3398.99	2540	0.257843	0.0239762	0.165092	0.301639	0.253953	1.28143	1.33819	0.187498	0.100873	0.178915	0.160167	0.957829	0.973281
6	341.92	60.8995	456.042	701.749	454.749	1761.99	2136.99	1575	0.217092	0.0386663	0.28955	0.445555	0.288729	1.11872	1.35682	0.157866	0.176918	0.264278	0.1821	0.836215	0.986834
9	822.456	60.8995	1205.87	1613.28	722.627	638.991	1114.28	2239	0.367332	0.0271994	0.538575	0.720538	0.322746	0.285391	0.497671	0.267117	0.329075	0.427382	0.203553	0.213322	0.361963
12	652.749	60.8995	1071.46	1452.16	569.042	455.749	649.577	2071	0.315185	0.0294058	0.517362	0.701189	0.274767	0.220062	0.313654	0.229197	0.316113	0.415905	0.173293	0.16449	0.228125
15	720.456	60.8995	1287.04	1521.16	679.335	640.577	921.577	2324	0.310007	0.0262046	0.553804	0.654545	0.292313	0.275636	0.396548	0.225431	0.33838	0.388239	0.184359	0.20603	0.288415
18	1202.58	60.8995	1305.46	1660.58	885.163	822.991	995.698	3103	0.387553	0.019626	0.420708	0.535152	0.28526	0.265224	0.320883	0.281822	0.257057	0.317422	0.179912	0.198248	0.233382
21	1051.28	60.8995	1129.99	1226.99	617.042	567.284	853.042	2883	0.364649	0.0211237	0.39195	0.425595	0.214028	0.196769	0.295887	0.265166	0.239485	0.252439	0.134986	0.147079	0.215203
24	934.163	60.8995	986.042	960.749	601.213	661.456	771.456	2597	0.359708	0.0234499	0.379685	0.369946	0.231503	0.2547	0.297057	0.261573	0.231991	0.219431	0.146007	0.190381	0.216053
	cdc14-1								Actin Normalization							T0 Normalization
	Uncut/Repair	Cut	0,7	3	6	21	27	Actin	UR/Actin	Cut/Actin	0,7/Actin	3/Actin	6/Actin	21/Actin	27/Actin	UR/Actin	0,7/Actin	3/Actin	6/Actin	21/Actin	27/Actin
0	3899.58	60.8995	4403.28	4207.28	3463.28	2429.99	2127.58	1107	3.52265	0.0550131	3.97767	3.80062	3.12853	2.19511	1.92193	1	1	1	1	1	1
1	913.284	4397.41	5739.41	5475.99	4494.99	3032.41	3261.7	1739	0.525178	2.5287	3.30041	3.14893	2.58481	1.74376	1.87562	0.149086	0.829733	0.828531	0.826207	0.794384	0.975903
2	656.163	2343.58	2941.16	2839.87	2872.16	2718.58	2565.16	1687	0.388953	1.3892	1.74343	1.68338	1.70253	1.61149	1.52055	0.110415	0.438303	0.442924	0.544194	0.734124	0.791156
3	320.627	537.163	891.87	1262.46	2137.16	2387.87	1812.75	1426	0.224844	0.376692	0.625435	0.885313	1.49871	1.67452	1.27121	0.063828	0.157236	0.232939	0.479046	0.762841	0.661425
4	350.799	78.6066	575.163	405.213	706.163	1686.87	1064.33	1315	0.266767	0.0597769	0.437386	0.308147	0.537006	1.28279	0.80938	0.0757291	0.10996	0.0810781	0.171648	0.584385	0.421129
5	652.335	78.6066	642.406	687.991	481.627	957.749	871.456	1245	0.523963	0.0631378	0.515988	0.552604	0.386849	0.769276	0.699965	0.148741	0.129721	0.145398	0.123652	0.350449	0.364199
6	2290.41	78.6066	1579.7	2203.11	1578.53	1963.16	1739.87	2621	0.873867	0.0299911	0.602708	0.840562	0.602261	0.749013	0.663819	0.248071	0.151523	0.221165	0.192506	0.341218	0.345392
9	2124.7	78.6066	1642.7	2620.41	1766.23	1127.04	1123.75	1885	1.12716	0.0417011	0.871458	1.39014	0.936994	0.5979	0.596153	0.319975	0.219087	0.365766	0.2995	0.272378	0.310185
12	1770.7	78.6066	1606.41	2080.82	1561.11	1059.41	778.749	1701	1.04098	0.046212	0.944389	1.22329	0.917762	0.622813	0.457818	0.295509	0.237422	0.321867	0.293352	0.283727	0.238207
15	2021.16	78.6066	1451.16	2014.28	1670.99	1006.82	965.456	1706	1.18474	0.0460766	0.850623	1.18071	0.979479	0.590164	0.565918	0.33632	0.213849	0.310662	0.31308	0.268853	0.294453
18	2870.58	78.6066	2104.16	3631.58	3311.7	2087.23	1927.16	2444	1.17454	0.0321631	0.86095	1.48592	1.35503	0.854024	0.788528	0.333425	0.216446	0.390967	0.433121	0.389057	0.410279
21	2881.7	78.6066	1862.41	3980.82	2913.23	2565.77	1246.7	2477	1.16338	0.0317346	0.75188	1.60711	1.17611	1.03584	0.50331	0.330257	0.189025	0.422856	0.375932	0.471883	0.261877
24	2674.87	78.6066	2665.16	4079.58	2834.7	2478.23	2167.75	2548	1.04979	0.0308503	1.04598	1.60109	1.11252	0.972619	0.850765	0.298012	0.262963	0.421271	0.355604	0.443084	0.442662

## Sheet: pDNA2-S17-237At (2Exp)
	Hight exposure
	Wild-type								Actin Normalization							T0 Normalization
	Uncut/Repair	Cut	0,7	3	6	21	27	Actin	UR/Actin	Cut/Actin	0,7/Actin	3/Actin	6/Actin	21/Actin	27/Actin	UR/Actin	0,7/Actin	3/Actin	6/Actin	21/Actin	27/Actin
0	12500.4	1011.99	12407	10399	13235.7	11972.3	13521.7	11420	1.0946	0.0886157	1.08643	0.910595	1.15899	1.04836	1.18404	1	1	1	1	1	1
1	2743.75	11116.7	9709.04	7827.04	10656	9462.04	11959	9276	0.29579	1.19844	1.04668	0.843795	1.14878	1.02006	1.28925	0.270226	0.963419	0.926642	0.991184	0.973001	1.08886
2	1472.41	10051.4	7882.7	4841.99	7997.7	8969.99	12773.7	9624	0.152993	1.04441	0.819067	0.503116	0.831016	0.932044	1.32728	0.139771	0.753909	0.552514	0.717016	0.889049	1.12097
3	1260.28	3556.58	3119.16	2194.16	5140.87	7733.87	11056.9	8330	0.151295	0.42696	0.374449	0.263405	0.617151	0.928436	1.32736	0.138219	0.344661	0.289267	0.532489	0.885607	1.12104
4	1370.87	982.87	1441.87	680.87	2260.16	6195.87	10060.2	7951	0.172415	0.123616	0.181344	0.0856333	0.284261	0.779257	1.26527	0.157514	0.166918	0.094041	0.245266	0.743309	1.06861
5	2225.28	557.749	1613.87	541.385	1551.87	5601.16	10092.2	8868	0.250934	0.0628945	0.181988	0.0610493	0.174997	0.631615	1.13804	0.229247	0.167511	0.0670433	0.15099	0.602479	0.961155
6	2657.58	480.163	1678.16	514.92	936.87	3272.87	7294.87	8133	0.326765	0.0590388	0.20634	0.0633125	0.115194	0.402419	0.896947	0.298524	0.189925	0.0695287	0.0993912	0.383855	0.757533
9	5185.11	597.406	3502.99	1130.33	1570.7	2042.7	4893.7	9855	0.52614	0.0606195	0.355453	0.114697	0.159381	0.207275	0.49657	0.480668	0.327176	0.125958	0.137517	0.197714	0.419387
12	5546.58	114.142	3503.87	1189.33	1449.87	1539.87	3364.16	8925	0.621465	0.012789	0.39259	0.133259	0.16245	0.172534	0.376937	0.567754	0.361359	0.146343	0.140165	0.164575	0.318349
15	4411.41	114.142	2684.7	802.335	1117.7	1284.99	2844.99	8535	0.516861	0.0133734	0.314552	0.0940052	0.130955	0.150556	0.333332	0.47219	0.289529	0.103235	0.11299	0.14361	0.281522
18	3263.75	114.142	1758.63	484.92	711.213	919.042	1940.04	6706	0.486691	0.0170209	0.262247	0.0723114	0.106056	0.137048	0.289299	0.444628	0.241385	0.0794112	0.0915072	0.130726	0.244333
21	3460.11	114.142	1750.99	429.213	545.627	743.284	1921.7	7300	0.473988	0.0156359	0.239862	0.0587963	0.0747435	0.10182	0.263246	0.433023	0.220781	0.0645692	0.06449	0.0971228	0.22233
24	3386.11	114.142	1909.99	597.456	630.163	799.284	2149.99	7600	0.445541	0.0150187	0.251315	0.0786126	0.0829162	0.105169	0.282894	0.407035	0.231322	0.0863311	0.0715416	0.100318	0.238923
	cdc14-1								Actin Normalization							T0 Normalization
	Uncut/Repair	Cut	0,7	3	6	21	27	Actin	UR/Actin	Cut/Actin	0,7/Actin	3/Actin	6/Actin	21/Actin	27/Actin	UR/Actin	0,7/Actin	3/Actin	6/Actin	21/Actin	27/Actin
0	15834.5	1756.63	12377.2	8873.16	7946.16	8552.16	12916.2	9396	1.68524	0.186955	1.31728	0.944355	0.845696	0.910192	1.37464	1	1	1	1	1	1
1	3454.46	12753.2	11335.2	8770.16	8586.87	8863.16	13274.2	9335	0.370054	1.36617	1.21426	0.939493	0.919858	0.949455	1.42198	0.219586	0.921797	0.994851	1.08769	1.04314	1.03443
2	1889.16	8745.16	7705.16	4829.16	5686.16	7601.16	11723.2	7985	0.236589	1.0952	0.964955	0.604779	0.712106	0.95193	1.46815	0.140389	0.732536	0.640415	0.842035	1.04586	1.06802
3	2105.16	3429.87	3837.46	2469.16	4705.16	7994.16	12379.2	8647	0.243456	0.396654	0.44379	0.285551	0.544138	0.924501	1.43161	0.144464	0.336899	0.302377	0.64342	1.01572	1.04144
4	2450.7	982.991	2164.99	1099.58	2138.7	6829.99	10392	7443	0.329262	0.132069	0.290876	0.147733	0.287344	0.91764	1.39621	0.19538	0.220816	0.156438	0.339772	1.00818	1.01569
5	4377.7	631.749	3719.99	1579.99	2342.99	8803.99	12240	9460	0.462759	0.0667811	0.393234	0.167018	0.247674	0.930654	1.29387	0.274596	0.298519	0.176859	0.292863	1.02248	0.941238
6	5019.87	422.749	4421.16	1603.87	2808.16	7116.16	10570.2	8344	0.601614	0.050665	0.529861	0.192218	0.336549	0.852848	1.2668	0.356991	0.402239	0.203545	0.397955	0.936998	0.921546
9	7402.7	179.971	6960.99	1957.28	4331.28	5267.99	9603.99	8202	0.902548	0.0219423	0.848694	0.238635	0.528077	0.642281	1.17093	0.535562	0.644278	0.252696	0.624428	0.705655	0.851808
12	8193.99	179.971	8125.99	2104.99	5019.7	5397.99	8587.99	8781	0.93315	0.0204955	0.925406	0.239721	0.571655	0.614735	0.97802	0.553721	0.702513	0.253846	0.675957	0.675391	0.711471
15	7613.87	179.971	7688.16	2466.16	4885.16	5350.46	7984.16	8655	0.879708	0.0207938	0.888292	0.284941	0.564432	0.618192	0.922491	0.522009	0.674338	0.301731	0.667417	0.679189	0.671076
18	7065.87	179.971	6872.87	2836.16	4306.16	4870.16	7044.16	8094	0.872976	0.0222351	0.849131	0.350403	0.532019	0.6017	0.870294	0.518014	0.64461	0.37105	0.62909	0.66107	0.633105
21	6698.87	179.971	5959.16	2723.16	4229.87	4544.16	6246.16	7659	0.87464	0.0234979	0.77806	0.355551	0.552274	0.59331	0.815532	0.519002	0.590657	0.376501	0.653041	0.651852	0.593268
24	7201.87	179.971	6123.87	2944.87	4764.87	4619.87	6465.87	7969	0.903736	0.0225838	0.768462	0.369541	0.597926	0.57973	0.811378	0.536267	0.58337	0.391315	0.707022	0.636932	0.590245
	Low exposure
	Wild-type								Actin Normalization							T0 Normalization
	Uncut/Repair	Cut	0,7	3	6	21	27	Actin	UR/Actin	Cut/Actin	0,7/Actin	3/Actin	6/Actin	21/Actin	27/Actin	UR/Actin	0,7/Actin	3/Actin	6/Actin	21/Actin	27/Actin
0	11232.4	206.778	7557.41	8306.7	11609.4	9734.41	9216.99	7972	1.40898	0.0259381	0.947994	1.04198	1.45627	1.22107	1.15617	1	1	1	1	1	1
1	755.627	8229.75	4974.75	5472.33	8711.75	6830.75	7815.33	6158	0.122707	1.33643	0.807851	0.888655	1.4147	1.10925	1.26914	0.0870892	0.85217	0.852848	0.971456	0.90842	1.09771
2	372.971	5885.58	3044.58	3063.16	5873.28	6040.46	7133.87	5959	0.0625895	0.987679	0.510921	0.51404	0.985616	1.01367	1.19716	0.044422	0.53895	0.493328	0.676807	0.830145	1.03545
3	781.698	1696.16	979.577	1352.16	3686.87	5382.58	6273.87	5259	0.14864	0.322526	0.186267	0.257114	0.701059	1.0235	1.19298	0.105495	0.196485	0.246754	0.481407	0.838195	1.03184
4	396.042	274.506	418.213	414.335	1432.75	4068.04	5302.04	4798	0.0825431	0.0572126	0.0871641	0.0863557	0.298614	0.847862	1.10505	0.0585837	0.0919458	0.0828762	0.205053	0.694357	0.955787
5	733.163	136.314	446.213	359.92	986.92	3709.58	5446.87	5729	0.127974	0.0237936	0.0778868	0.0628243	0.172267	0.647509	0.950754	0.0908277	0.0821596	0.0602929	0.118293	0.530278	0.82233
6	719.042	136.314	487.627	376.506	512.213	1803.46	3461.87	5091	0.141238	0.0267754	0.0957822	0.0739552	0.100612	0.354244	0.679998	0.100241	0.101037	0.0709754	0.0690884	0.290108	0.588147
9	1681.87	136.314	1123.16	783.627	1067.87	989.577	1843.87	6315	0.266329	0.0215857	0.177856	0.12409	0.169101	0.156703	0.291983	0.189023	0.187613	0.11909	0.116119	0.128332	0.252543
12	1909.58	136.314	1208.16	860.87	1008.04	747.92	1273.16	5777	0.330548	0.0235959	0.209133	0.149017	0.174492	0.129465	0.220385	0.234602	0.220606	0.143013	0.119821	0.106026	0.190616
15	1559.41	136.314	824.456	713.87	782.042	659.627	941.335	5104	0.305526	0.0267072	0.161531	0.139865	0.153221	0.129237	0.184431	0.216843	0.170393	0.134229	0.105215	0.105839	0.159519
18	1249.28	136.314	611.627	431.335	473.335	482.335	606.506	4053	0.308237	0.0336328	0.150907	0.106424	0.116786	0.119007	0.149644	0.218767	0.159186	0.102135	0.0801953	0.0974607	0.129431
21	1191.46	136.314	564.163	333.385	533.87	429.163	577.092	4066	0.293029	0.0335253	0.138751	0.0819933	0.131301	0.105549	0.141931	0.207973	0.146363	0.0786896	0.0901624	0.0864396	0.12276
24	1241.58	136.314	536.627	317.678	493.163	553.577	691.042	4453	0.278818	0.0306117	0.120509	0.0713401	0.110748	0.124316	0.155186	0.197887	0.12712	0.0684657	0.0760493	0.101808	0.134224
	cdc14-1								Actin Normalization							T0 Normalization
	Uncut/Repair	Cut	0,7	3	6	21	27	Actin	UR/Actin	Cut/Actin	0,7/Actin	3/Actin	6/Actin	21/Actin	27/Actin	UR/Actin	0,7/Actin	3/Actin	6/Actin	21/Actin	27/Actin
0	11331.4	136.314	7403.82	6499.53	6343.82	6487.53	8582.82	6406	1.76887	0.0212791	1.15576	1.0146	0.990293	1.01273	1.33981	1	1	1	1	1	1
1	1454.21	8060.75	5912.33	6078.33	6698.04	6606.33	8284.33	5626	0.258481	1.43277	1.05089	1.0804	1.19055	1.17425	1.47251	0.146128	0.909265	1.06485	1.20222	1.15949	1.09904
2	1285.82	5097.28	3172.87	3252.87	4161.16	5597.16	6793.87	4887	0.26311	1.04303	0.649247	0.665617	0.851476	1.14532	1.39019	0.148745	0.561747	0.656039	0.859822	1.13092	1.0376
3	984.577	1370.87	1221.16	1534.16	3347.46	5971.87	7631.16	5476	0.179799	0.250342	0.223003	0.280161	0.611296	1.09055	1.39357	0.101646	0.192948	0.27613	0.617288	1.07685	1.04012
4	797.87	217.213	594.163	574.92	1184.16	4392.16	5155.46	3960	0.201482	0.0548518	0.150041	0.145182	0.299031	1.10913	1.30188	0.113905	0.12982	0.143093	0.301962	1.09519	0.971692
5	1619.46	113.021	1362.46	1000.75	1329.04	6014.87	6888.16	5585	0.289965	0.0202365	0.243949	0.179185	0.237966	1.07697	1.23333	0.163927	0.211072	0.176607	0.240299	1.06343	0.920528
6	1982.99	113.021	1652.46	1044.46	1798.46	4917.16	5732.16	4991	0.397313	0.0226449	0.331087	0.209268	0.36034	0.985206	1.1485	0.224614	0.286466	0.206257	0.363872	0.972825	0.857211
9	3211.41	113.021	2982.7	1453.99	2938.99	3541.99	4855.99	4782	0.671561	0.0236346	0.623735	0.304055	0.614595	0.740692	1.01547	0.379656	0.539673	0.29968	0.620619	0.731384	0.757923
12	3904.87	113.021	3549.16	1445.87	3525.87	3482.87	4158.16	5255	0.743077	0.0215073	0.675388	0.275142	0.670955	0.662773	0.791277	0.420086	0.584365	0.271183	0.677532	0.654444	0.59059
15	3465.58	113.021	3335.87	1712.04	3609.16	3621.46	3950.16	5453	0.635536	0.0207264	0.61175	0.313963	0.661867	0.664122	0.724402	0.359289	0.529303	0.309445	0.668355	0.655776	0.540675
18	3282.87	113.021	2971.16	1933.87	3155.16	3284.87	3381.16	4996	0.6571	0.0226223	0.594708	0.387084	0.631538	0.6575	0.676774	0.37148	0.514559	0.381514	0.637728	0.649237	0.505127
21	2958.58	113.021	2480.87	1768.16	3152.16	3008.16	2983.87	4746	0.623383	0.0238139	0.522729	0.372559	0.664173	0.633831	0.628713	0.352419	0.45228	0.367198	0.670683	0.625866	0.469255
24	3227.58	113.021	2485.33	1852.33	3570.04	2968.33	2981.33	4780	0.675225	0.0236445	0.519944	0.387518	0.746871	0.62099	0.62371	0.381727	0.449871	0.381941	0.754191	0.613187	0.465522

## Sheet: pDNA2-S17-237At (Exp1)
	cdc14-1 Dna2-AID pRS305-Dna2							Actin Normalization						T0 Normalization
	Uncut/Repair	0,7	3	6	21	27	Actin	UR/Actin	0,7/Actin	3/Actin	6/Actin	21/Actin	27/Actin	UR/Actin	0,7/Actin	3/Actin	6/Actin	21/Actin	27/Actin
0	16753.2	18385.4	18663.5	16944.5	14173.8	16200.4	11354	1.47554	1.61929	1.64379	1.49239	1.24836	1.42685	1	1	1	1	1	1
1	1521.33	11508.1	13263.8	11571.2	9237.35	9995.82	5995.35	0.253751	1.9195	2.21235	1.93003	1.54075	1.66726	0.171971	1.18539	1.34588	1.29325	1.23422	1.16849
2	1075.84	6498.13	9814.48	9103.31	8913.43	9209.18	5923.72	0.181616	1.09697	1.65681	1.53676	1.5047	1.55463	0.123084	0.677437	1.00792	1.02973	1.20534	1.08955
3	915.184	2207.18	5044.35	6591.77	8372.89	8623.65	5133.18	0.178288	0.429983	0.982695	1.28415	1.63113	1.67998	0.120829	0.265538	0.597822	0.860464	1.30662	1.17741
4	1035.11	1092.7	1981.41	2613.94	6984.35	7448.11	4185.35	0.247318	0.261077	0.473414	0.624545	1.66876	1.77957	0.167612	0.161229	0.288001	0.418486	1.33676	1.2472
5	1111.11	898.113	1487.53	1504.77	4990.89	5741.65	4311.18	0.257728	0.208322	0.345039	0.349039	1.15766	1.3318	0.174667	0.12865	0.209904	0.233879	0.927345	0.933388
6	630.577	825.527	1297.41	1186.23	2964.89	3872.94	2886.36	0.218468	0.28601	0.449496	0.41098	1.02721	1.34181	0.14806	0.176627	0.273451	0.275384	0.822847	0.940402
9	1315.41	2021.06	2535.36	1558.77	1559.72	2531.48	3691.36	0.356348	0.547512	0.686836	0.422276	0.422533	0.685785	0.241503	0.338118	0.417836	0.282953	0.33847	0.48063
12	1015.46	1783.11	2246.82	1300.53	1196.11	1554.53	3258.53	0.31163	0.547214	0.68952	0.399115	0.367072	0.477064	0.211197	0.337934	0.419469	0.267433	0.294043	0.334348
15	1145.82	2035.41	2333.11	1411.23	1286.7	1706.53	3780.23	0.303108	0.538434	0.617187	0.373319	0.340375	0.451434	0.205422	0.332512	0.375466	0.250148	0.272658	0.316386
18	1798.82	2080.41	2375.7	1589.11	1470.53	1547.82	4669.23	0.385249	0.445556	0.508798	0.340337	0.31494	0.331493	0.26109	0.275155	0.309527	0.228048	0.252283	0.232326
21	1537.11	1782.41	1705.53	1117.53	1044.82	1316.41	4301.23	0.357366	0.414394	0.39652	0.259815	0.242912	0.306053	0.242193	0.255911	0.241223	0.174093	0.194585	0.214496
24	1441.94	1591.65	1376.82	1022.99	1110.94	1200.82	3960.94	0.36404	0.401836	0.347599	0.25827	0.280474	0.303165	0.246716	0.248155	0.211462	0.173058	0.224674	0.212472
	cdc14-1 dna2-AID pRS305-Dna2-S17-237A							Actin Normalization						T0 Normalization
	Uncut/Repair	0,7	3	6	21	27	Actin	UR/Actin	0,7/Actin	3/Actin	6/Actin	21/Actin	27/Actin	UR/Actin	0,7/Actin	3/Actin	6/Actin	21/Actin	27/Actin
0	6285.99	5939.41	5778.41	4711.7	3280.99	3008.41	2072.28	3.03336	2.86612	2.78842	2.27367	1.58327	1.45173	1	1	1	1	1	1
1	2092.11	7741.94	7582.23	6397.82	4406.82	4593.94	3094.53	0.676069	2.50182	2.45021	2.06746	1.42407	1.48454	0.222878	0.872895	0.878707	0.909305	0.899446	1.0226
2	1877.82	4178.23	4151.94	4290.53	4146.82	3809.23	3098.82	0.605979	1.34833	1.33985	1.38457	1.33819	1.22925	0.199771	0.470438	0.480503	0.608956	0.845207	0.846748
3	1390.53	1431.53	2031.53	3108.82	3696.53	2856.94	2838.82	0.489826	0.504268	0.715624	1.09511	1.30214	1.00638	0.161479	0.175941	0.256641	0.481648	0.822432	0.693228
4	1420.53	1015.11	924.527	1156.53	2859.82	2018.23	2826.11	0.502643	0.359191	0.327137	0.409229	1.01193	0.714138	0.165705	0.125323	0.11732	0.179986	0.639136	0.49192
5	1801.82	1053.82	1194.11	920.82	1967.82	1877.53	2797.53	0.644076	0.376697	0.426846	0.329155	0.703414	0.671138	0.212331	0.131431	0.153078	0.144768	0.444279	0.462301
6	4306.48	2317.77	3319.77	2459.48	3481.65	3074.06	4940.65	0.871642	0.469123	0.67193	0.497805	0.704695	0.622198	0.287352	0.163679	0.240971	0.218943	0.445087	0.42859
9	3661.65	2289.53	3837.36	2829.65	2329.94	2079.53	3751.23	0.976118	0.61034	1.02296	0.754325	0.621113	0.554358	0.321794	0.21295	0.366859	0.331765	0.392297	0.381859
12	3045.65	2184.94	3043.06	2734.65	2200.77	1517.53	3608.23	0.844083	0.605543	0.843366	0.757891	0.60993	0.420573	0.278266	0.211277	0.302453	0.333333	0.385234	0.289704
15	3348.65	2035.82	2949.65	2915.48	1988.43	1671.82	3566.23	0.938987	0.57086	0.827104	0.817523	0.55757	0.468791	0.309553	0.199175	0.296621	0.35956	0.352163	0.322918
18	4688.48	2913.06	5196.89	5090.43	3374.67	2925.36	4677.01	1.00245	0.622847	1.11116	1.08839	0.721544	0.625475	0.330475	0.217314	0.398489	0.478693	0.455729	0.430847
21	4305.65	2348.23	5506.06	4275.89	3583.43	1806.23	4205.48	1.02382	0.558375	1.30926	1.01674	0.852086	0.429496	0.337519	0.194819	0.469534	0.447181	0.53818	0.29585
24	4080.82	3544.11	5579.53	4058.36	3461.89	2981.7	4012.94	1.01692	0.883171	1.39038	1.01132	0.862682	0.743021	0.335243	0.308142	0.498627	0.444794	0.544872	0.511816

## Sheet: pDNA2-S17-237At (Exp2)
	cdc14-1 Dna2-AID pRS305-Dna2							Actin Normalization						T0 Normalization
	Uncut/Repair	0,7	3	6	21	27	Actin	UR/Actin	0,7/Actin	3/Actin	6/Actin	21/Actin	27/Actin	UR/Actin	0,7/Actin	3/Actin	6/Actin	21/Actin	27/Actin
0	18701.8	16330.6	13780.4	17395.1	15532.6	17760.4	12769.1	1.46462	1.27892	1.0792	1.36228	1.21643	1.39089	1	1	1	1	1	1
1	4179.41	13165.7	10527	14231.7	12504.7	16171.7	12260.5	0.340883	1.07383	0.858608	1.16077	1.01992	1.31901	0.232746	0.839635	0.795598	0.85208	0.838451	0.948318
2	2304.36	9969.35	6148.35	10345.4	11513.4	16453.4	10565.5	0.218101	0.943574	0.581926	0.979161	1.08971	1.55727	0.148914	0.737788	0.53922	0.718766	0.895827	1.11962
3	1977.7	3987.99	2859.99	6752.7	9762.99	14166.7	11504.5	0.171906	0.346645	0.248597	0.58696	0.848622	1.2314	0.117373	0.271045	0.230353	0.430865	0.697634	0.885334
4	2235.7	1902.7	941.698	3067.7	7885.7	12859.7	9409.53	0.237599	0.20221	0.100079	0.32602	0.838055	1.36667	0.162226	0.158109	0.0927347	0.239319	0.688947	0.982585
5	3497.23	2223.53	756.042	2240.53	7353.53	13409.5	11953.5	0.292569	0.186014	0.0632484	0.187436	0.615176	1.12181	0.199758	0.145446	0.0586069	0.13759	0.505723	0.806538
6	4180.23	2302.82	785.113	1441.53	4324.11	9664.53	11322.6	0.369192	0.203382	0.0693401	0.127314	0.381899	0.853557	0.252074	0.159026	0.0642514	0.0934561	0.313951	0.613677
9	7556.23	4580.53	1519.58	2190.11	2644.11	6167.53	10383.5	0.727714	0.441134	0.146345	0.210922	0.254645	0.593972	0.496863	0.344926	0.135605	0.15483	0.209338	0.427045
12	8293.23	4735.41	1672.41	2107.82	2125.82	4518.53	11132.5	0.744955	0.425367	0.150227	0.189339	0.190956	0.405885	0.508635	0.332598	0.139202	0.138987	0.156981	0.291817
15	6474.23	3539.82	1102.82	1590.11	1706.53	3680.82	11715.4	0.552628	0.302152	0.0941346	0.135729	0.145666	0.314188	0.377319	0.236255	0.0872264	0.0996335	0.119749	0.22589
18	5357.23	2554.11	742.698	1077.11	1330.11	2734.82	10219.7	0.524207	0.249921	0.0726732	0.105396	0.130152	0.267603	0.357914	0.195415	0.0673399	0.0773671	0.106995	0.192397
21	5182.23	2275.53	613.698	832.82	1012.82	2503.53	10081.5	0.514033	0.225713	0.0608735	0.0826085	0.100463	0.248328	0.350968	0.176486	0.0564062	0.0606398	0.0825885	0.178539
24	5146.41	2352.99	701.042	785.749	1086.7	2719.7	10532.5	0.488623	0.223403	0.06656	0.0746025	0.103176	0.25822	0.333618	0.174681	0.0616754	0.0547629	0.0848187	0.185651
	cdc14-1 dna2-AID pRS305-Dna2-S17-237A							Actin Normalization						T0 Normalization
	Uncut/Repair	0,7	3	6	21	27	Actin	UR/Actin	0,7/Actin	3/Actin	6/Actin	21/Actin	27/Actin	UR/Actin	0,7/Actin	3/Actin	6/Actin	21/Actin	27/Actin
0	21359.4	16279.4	11771.6	10388.6	11194.6	17194.6	12769.1	1.67274	1.27491	0.921888	0.81358	0.876701	1.34659	1	1	1	1	1	1
1	5770.53	14845.8	11616.5	11243.8	11624.8	17450.5	12260.5	0.470659	1.21086	0.947474	0.917075	0.94815	1.42331	0.28137	0.949767	1.02775	1.12721	1.0815	1.05698
2	3434.53	10186.8	6446.82	7457.53	10080.5	15629.8	10565.5	0.325069	0.964156	0.610175	0.705836	0.954096	1.47932	0.194333	0.756257	0.661875	0.867568	1.08828	1.09857
3	3575.82	5067.41	3376.7	6246.82	10639.8	16596.8	11504.5	0.310819	0.440471	0.29351	0.542988	0.924838	1.44263	0.185814	0.345493	0.31838	0.667406	1.05491	1.07133
4	3700.82	2773.82	1419.11	2624.82	8425.82	13146.5	9409.53	0.393306	0.294788	0.150817	0.278953	0.895456	1.39715	0.235126	0.231224	0.163595	0.342872	1.02139	1.03755
5	6445.53	4802.53	2101.82	3038.82	11031.8	15642.8	11953.5	0.539215	0.401767	0.175833	0.25422	0.922892	1.30864	0.322354	0.315134	0.190731	0.31247	1.05269	0.971817
6	7729.35	5980.65	2246.65	3830.36	9628.65	14414.6	11322.6	0.682646	0.528202	0.198421	0.338291	0.850388	1.27308	0.4081	0.414307	0.215233	0.415806	0.969987	0.945413
9	10646.5	9063.53	2629.82	5578.82	6638.82	12403.8	10383.5	1.02533	0.872876	0.253268	0.537276	0.639361	1.19457	0.612963	0.684659	0.274728	0.660385	0.72928	0.887108
12	11837.8	10524.8	2861.82	6488.82	6889.82	11149.5	11132.5	1.06335	0.945412	0.257068	0.58287	0.618891	1.00153	0.635695	0.741554	0.27885	0.716427	0.705932	0.743752
15	11944.4	10288.6	3371.65	6550.65	7231.65	10827.6	11715.4	1.01955	0.878219	0.287797	0.559151	0.617279	0.924227	0.609506	0.68885	0.312182	0.687272	0.704094	0.686348
18	10214.7	8807.7	3770.99	5544.99	6184.7	9056.99	10219.7	0.999511	0.861835	0.368992	0.542579	0.605174	0.886229	0.597528	0.675999	0.400257	0.666903	0.690286	0.65813
21	10101.5	7866.11	3668.53	5580.53	5935.82	8297.82	10081.5	1.00198	0.78025	0.363886	0.55354	0.588782	0.823072	0.599007	0.612006	0.394718	0.680376	0.671588	0.611228
24	10542.1	8050.53	3958.82	6233.82	5926.82	8468.53	10532.5	1.00091	0.764353	0.375868	0.591866	0.562719	0.804039	0.598368	0.599536	0.407715	0.727484	0.641859	0.597094

## Sheet: pDNA2-S17-237At (Average)
	Exp1							Exp2							Average
	cdc14-1 Dna2-AID pRS305-Dna2							cdc14-1 Dna2-AID pRS305-Dna2							cdc14-1 Dna2-AID pRS305-Dna2
	UR/Actin	0,7/Actin	3/Actin	6/Actin	21/Actin	27/Actin		UR/Actin	0,7/Actin	3/Actin	6/Actin	21/Actin	27/Actin		UR/Actin	0,7/Actin	3/Actin	6/Actin	21/Actin	27/Actin
0	1	1	1	1	1	1	0	1	1	1	1	1	1	0	1	1	1	1	1	1
1	0.171971	1.18539	1.34588	1.29325	1.23422	1.16849	1	0.232746	0.839635	0.795598	0.85208	0.838451	0.948318	1	0.202358	1.01251	1.07074	1.07266	1.03634	1.0584
2	0.123084	0.677437	1.00792	1.02973	1.20534	1.08955	2	0.148914	0.737788	0.53922	0.718766	0.895827	1.11962	2	0.135999	0.707613	0.77357	0.874246	1.05058	1.10459
3	0.120829	0.265538	0.597822	0.860464	1.30662	1.17741	3	0.117373	0.271045	0.230353	0.430865	0.697634	0.885334	3	0.119101	0.268291	0.414088	0.645665	1.00213	1.03137
4	0.167612	0.161229	0.288001	0.418486	1.33676	1.2472	4	0.162226	0.158109	0.0927347	0.239319	0.688947	0.982585	4	0.164919	0.159669	0.190368	0.328903	1.01285	1.11489
5	0.174667	0.12865	0.209904	0.233879	0.927345	0.933388	5	0.199758	0.145446	0.0586069	0.13759	0.505723	0.806538	5	0.187213	0.137048	0.134256	0.185734	0.716534	0.869963
6	0.14806	0.176627	0.273451	0.275384	0.822847	0.940402	6	0.252074	0.159026	0.0642514	0.0934561	0.313951	0.613677	6	0.200067	0.167826	0.168851	0.18442	0.568399	0.77704
9	0.241503	0.338118	0.417836	0.282953	0.33847	0.48063	9	0.496863	0.344926	0.135605	0.15483	0.209338	0.427045	9	0.369183	0.341522	0.276721	0.218891	0.273904	0.453837
12	0.211197	0.337934	0.419469	0.267433	0.294043	0.334348	12	0.508635	0.332598	0.139202	0.138987	0.156981	0.291817	12	0.359916	0.335266	0.279336	0.20321	0.225512	0.313083
15	0.205422	0.332512	0.375466	0.250148	0.272658	0.316386	15	0.377319	0.236255	0.0872264	0.0996335	0.119749	0.22589	15	0.291371	0.284384	0.231346	0.174891	0.196203	0.271138
18	0.26109	0.275155	0.309527	0.228048	0.252283	0.232326	18	0.357914	0.195415	0.0673399	0.0773671	0.106995	0.192397	18	0.309502	0.235285	0.188434	0.152708	0.179639	0.212361
21	0.242193	0.255911	0.241223	0.174093	0.194585	0.214496	21	0.350968	0.176486	0.0564062	0.0606398	0.0825885	0.178539	21	0.29658	0.216199	0.148815	0.117367	0.138586	0.196518
24	0.246716	0.248155	0.211462	0.173058	0.224674	0.212472	24	0.333618	0.174681	0.0616754	0.0547629	0.0848187	0.185651	24	0.290167	0.211418	0.136569	0.11391	0.154746	0.199062
	cdc14-1 Dna2-AID pRS305-Dna2-S17-237A							cdc14-1 Dna2-AID pRS305-Dna2-S17-237A							cdc14-1 Dna2-AID pRS305-Dna2-S17-237A
	UR/Actin	0,7/Actin	3/Actin	6/Actin	21/Actin	27/Actin		UR/Actin	0,7/Actin	3/Actin	6/Actin	21/Actin	27/Actin		UR/Actin	0,7/Actin	3/Actin	6/Actin	21/Actin	27/Actin
0	1	1	1	1	1	1	0	1	1	1	1	1	1	0	1	1	1	1	1	1
1	0.222878	0.872895	0.878707	0.909305	0.899446	1.0226	1	0.28137	0.949767	1.02775	1.12721	1.0815	1.05698	1	0.252124	0.911331	0.95323	1.01826	0.990472	1.03979
2	0.199771	0.470438	0.480503	0.608956	0.845207	0.846748	2	0.194333	0.756257	0.661875	0.867568	1.08828	1.09857	2	0.197052	0.613348	0.571189	0.738262	0.966743	0.97266
3	0.161479	0.175941	0.256641	0.481648	0.822432	0.693228	3	0.185814	0.345493	0.31838	0.667406	1.05491	1.07133	3	0.173647	0.260717	0.28751	0.574527	0.93867	0.882277
4	0.165705	0.125323	0.11732	0.179986	0.639136	0.49192	4	0.235126	0.231224	0.163595	0.342872	1.02139	1.03755	4	0.200416	0.178273	0.140458	0.261429	0.830265	0.764735
5	0.212331	0.131431	0.153078	0.144768	0.444279	0.462301	5	0.322354	0.315134	0.190731	0.31247	1.05269	0.971817	5	0.267342	0.223283	0.171904	0.228619	0.748483	0.717059
6	0.287352	0.163679	0.240971	0.218943	0.445087	0.42859	6	0.4081	0.414307	0.215233	0.415806	0.969987	0.945413	6	0.347726	0.288993	0.228102	0.317375	0.707537	0.687001
9	0.321794	0.21295	0.366859	0.331765	0.392297	0.381859	9	0.612963	0.684659	0.274728	0.660385	0.72928	0.887108	9	0.467378	0.448804	0.320793	0.496075	0.560789	0.634483
12	0.278266	0.211277	0.302453	0.333333	0.385234	0.289704	12	0.635695	0.741554	0.27885	0.716427	0.705932	0.743752	12	0.456981	0.476415	0.290651	0.52488	0.545583	0.516728
15	0.309553	0.199175	0.296621	0.35956	0.352163	0.322918	15	0.609506	0.68885	0.312182	0.687272	0.704094	0.686348	15	0.45953	0.444013	0.304402	0.523416	0.528128	0.504633
18	0.330475	0.217314	0.398489	0.478693	0.455729	0.430847	18	0.597528	0.675999	0.400257	0.666903	0.690286	0.65813	18	0.464002	0.446657	0.399373	0.572798	0.573008	0.544488
21	0.337519	0.194819	0.469534	0.447181	0.53818	0.29585	21	0.599007	0.612006	0.394718	0.680376	0.671588	0.611228	21	0.468263	0.403413	0.432126	0.563778	0.604884	0.453539
24	0.335243	0.308142	0.498627	0.444794	0.544872	0.511816	24	0.598368	0.599536	0.407715	0.727484	0.641859	0.597094	24	0.466805	0.453839	0.453171	0.586139	0.593366	0.554455
