# Supplementary material for: Cdc14 phosphatase counteracts Cdk-dependent Dna2 phosphorylation to inhibit resection during recombinational DNA repair
Source: Nat Commun. 2023 May 12;14:2738. doi: 10.1038/s41467-023-38417-5 (PMC10182099; doi:10.1038/s41467-023-38417-5)
Supplement: Supplementary file 6 — Source Data [file 41467_2023_38417_MOESM6_ESM.zip › Source Data/Data Analysis/Figure 5C.xlsx]

## Sheet: pDNA2t
	Wild-type								Actin Normalization							T0 Normalization
	Uncut/Repair	Cut	0,7	3	6	21	27	Actin	UR/Actin	Cut/Actin	0,7/Actin	3/Actin	6/Actin	21/Actin	27/Actin	UR/Actin	0,7/Actin	3/Actin	6/Actin	21/Actin	27/Actin
0	9445.43	75.4853	10094.6	11834.7	8119.7	8335.41	8560.99	10542	0.89598	0.00716043	0.957565	1.12262	0.770224	0.790685	0.812084	1	1	1	1	1	1
1	697.92	10277.4	8844.58	12304.6	7915.33	7982.04	8591.04	9558	0.0730195	1.07527	0.925359	1.28736	0.828137	0.835116	0.898833	0.0814967	0.966367	1.14674	1.07519	1.05619	1.10682
2	505.113	8573.41	6632.58	7917.58	5063.04	6615.04	7496.75	9402	0.053724	0.91187	0.705443	0.842116	0.538507	0.703578	0.797357	0.0599611	0.736705	0.750132	0.699156	0.889833	0.981865
3	686.406	4281.18	3274.65	6955.99	4906.99	7515.7	8335.41	10310	0.0665767	0.415246	0.317619	0.674684	0.475945	0.728972	0.808478	0.0743059	0.331694	0.600989	0.617931	0.921949	0.995559
4	887.163	582.749	1652.16	2552.46	1700.04	4902.75	5697.75	8063	0.110029	0.0722744	0.204907	0.316564	0.210845	0.608055	0.706654	0.122803	0.213987	0.281986	0.273745	0.769023	0.870173
5	1446.28	75.4853	2029.04	2130.58	1509.16	4778.58	5492.58	8540	0.169354	0.00883903	0.237593	0.249482	0.176717	0.559552	0.643159	0.189015	0.248122	0.222231	0.229436	0.70768	0.791986
6	2516.82	75.4853	2856.28	2546.58	1729.87	4807.58	5546.58	8785	0.286491	0.00859252	0.325132	0.289878	0.196912	0.547248	0.631369	0.319751	0.33954	0.258215	0.255655	0.692119	0.777467
9	2763.87	75.4853	3475.7	3361.16	2304.99	2984.41	4337.7	7617	0.362855	0.00991011	0.456308	0.441271	0.302611	0.391809	0.569476	0.404981	0.47653	0.393071	0.392888	0.49553	0.701252
12	4026.7	75.4853	4267.99	4036.87	2667.87	2890.58	4384.58	7506	0.536464	0.0100567	0.568611	0.537819	0.355432	0.385102	0.584143	0.598745	0.593809	0.479073	0.461465	0.487049	0.719313
15	3399.99	75.4853	3755.58	4043.28	2615.16	3278.58	3938.58	6894	0.493181	0.0109494	0.54476	0.586493	0.379339	0.47557	0.571305	0.550437	0.568902	0.522431	0.492505	0.601465	0.703505
18	2937.58	75.4853	3238.99	3950.16	2504.33	3301.16	3387.58	6393	0.459499	0.0118075	0.506647	0.617889	0.391731	0.516371	0.529888	0.512845	0.529099	0.550397	0.508593	0.653068	0.652504
21	2821.99	75.4853	3137.28	3392.41	2126.16	2796.87	3193.58	6051	0.466368	0.0124748	0.518474	0.560636	0.351374	0.462216	0.527777	0.520511	0.54145	0.499398	0.456197	0.584577	0.649904
24	2296.28	75.4853	3543.11	3719.58	2511.99	2899.41	3587.41	6394	0.359131	0.0118056	0.554131	0.581729	0.392867	0.453457	0.561058	0.400825	0.578688	0.518187	0.510069	0.573499	0.690887
	cdc14-1								Actin Normalization							T0 Normalization
	Uncut/Repair	Cut	0,7	3	6	21	27	Actin	UR/Actin	Cut/Actin	0,7/Actin	3/Actin	6/Actin	21/Actin	27/Actin	UR/Actin	0,7/Actin	3/Actin	6/Actin	21/Actin	27/Actin
0	9756.25	75.4853	9288.11	10679.1	7241.99	5235.7	7256.7	9759	0.999719	0.00773494	0.951748	1.09428	0.742083	0.536499	0.74359	1	1	1	1	1	1
1	993.163	10678.6	7449.75	9868.28	5896.04	4515.04	6138.33	8029	0.123697	1.33	0.927855	1.22908	0.734343	0.562342	0.76452	0.123732	0.974895	1.12318	0.98957	1.04817	1.02815
2	474.92	7843.41	4584.58	5327.28	3266.16	3347.16	4735.16	6739	0.0704734	1.16388	0.680305	0.790516	0.484666	0.496685	0.702651	0.0704932	0.714795	0.722405	0.653115	0.925789	0.944943
3	434.335	4066.65	2726.41	4790.87	2991.99	4205.7	6404.7	8929	0.0486431	0.455443	0.305343	0.536552	0.335087	0.471016	0.717292	0.0486568	0.320823	0.490322	0.451549	0.877942	0.964633
4	441.284	1188.28	908.406	1788.41	915.042	2797.7	4432.99	7151	0.0617094	0.16617	0.127032	0.250092	0.12796	0.391232	0.619912	0.0617268	0.133472	0.228544	0.172433	0.72923	0.833674
5	328.799	75.4853	844.042	920.92	386.263	1961.33	3113.04	5631	0.0583909	0.0134053	0.149892	0.163545	0.0685959	0.34831	0.55284	0.0584073	0.157491	0.149454	0.0924369	0.649227	0.743474
6	375.799	75.4853	940.749	1064.58	388.263	1776.28	2935.99	6222	0.0603984	0.012132	0.151197	0.171099	0.0624017	0.285484	0.471873	0.0604154	0.158863	0.156357	0.0840899	0.532124	0.634587
9	659.749	75.4853	1242.16	908.456	294.678	510.213	1078.46	4672	0.141213	0.016157	0.265874	0.194447	0.0630731	0.109207	0.230834	0.141253	0.279353	0.177693	0.0849947	0.203554	0.310431
12	763.456	75.4853	1426.7	1178.41	439.92	802.749	899.335	5045	0.151329	0.0149624	0.282795	0.233579	0.0871993	0.159118	0.178263	0.151372	0.297132	0.213454	0.117506	0.296585	0.239732
15	413.971	75.4853	823.749	955.87	348.799	463.799	469.92	4444	0.0931527	0.0169859	0.185362	0.215092	0.0784876	0.104365	0.105743	0.0931789	0.194759	0.19656	0.105767	0.19453	0.142206
18	279.799	75.4853	918.92	876.163	347.971	321.385	441.213	4739	0.0590418	0.0159285	0.193906	0.184884	0.073427	0.067817	0.0931026	0.0590584	0.203737	0.168954	0.0989471	0.126406	0.125207
21	244.263	75.4853	887.698	905.87	388.92	491.284	418.749	5233	0.0466775	0.0144249	0.169635	0.173107	0.0743207	0.093882	0.0800208	0.0466907	0.178235	0.158192	0.100151	0.17499	0.107614
24	417.92	75.4853	1063.58	891.991	354.678	540.506	586.456	5945	0.0702978	0.0126973	0.178903	0.150041	0.0596598	0.0909178	0.0986469	0.0703176	0.187973	0.137113	0.080395	0.169465	0.132663

## Sheet: pDNA2-S17-237At (1Exp)
	Wild-type								Actin Normalization							T0 Normalization
	Uncut/Repair	Cut	0,7	3	6	21	27	Actin	UR/Actin	Cut/Actin	0,7/Actin	3/Actin	6/Actin	21/Actin	27/Actin	UR/Actin	0,7/Actin	3/Actin	6/Actin	21/Actin	27/Actin
0	10576.4	60.8995	12587.4	12966.5	12194.5	10289.4	10574.5	7691	1.37517	0.00791828	1.63663	1.68594	1.58556	1.33784	1.37492	1	1	1	1	1	1
1	806.548	5556.36	7963.36	9544.53	8740.23	6972.36	6717.53	4107	0.196384	1.3529	1.93897	2.32397	2.12813	1.69768	1.63563	0.142807	1.18473	1.37844	1.3422	1.26896	1.18962
2	556.527	2566.99	3989.58	6340.75	5979.16	5766.99	5430.46	3567	0.156021	0.71965	1.11847	1.77761	1.67624	1.61676	1.52242	0.113456	0.683395	1.05438	1.0572	1.20848	1.10727
3	595.648	453.042	1042.04	3403.53	4591.23	5914.36	5573.53	3486	0.170869	0.12996	0.298922	0.976342	1.31705	1.6966	1.59883	0.124253	0.182644	0.57911	0.830654	1.26816	1.16285
4	631.87	255.971	401.87	1139.58	1586.16	4876.82	4818.99	2615	0.241633	0.0978855	0.153679	0.435785	0.606563	1.86494	1.84283	0.175711	0.0938993	0.258483	0.382555	1.39399	1.34031
5	654.92	60.8995	419.335	766.163	645.042	3254.82	3398.99	2540	0.257843	0.0239762	0.165092	0.301639	0.253953	1.28143	1.33819	0.187498	0.100873	0.178915	0.160167	0.957829	0.973281
6	341.92	60.8995	456.042	701.749	454.749	1761.99	2136.99	1575	0.217092	0.0386663	0.28955	0.445555	0.288729	1.11872	1.35682	0.157866	0.176918	0.264278	0.1821	0.836215	0.986834
9	822.456	60.8995	1205.87	1613.28	722.627	638.991	1114.28	2239	0.367332	0.0271994	0.538575	0.720538	0.322746	0.285391	0.497671	0.267117	0.329075	0.427382	0.203553	0.213322	0.361963
12	652.749	60.8995	1071.46	1452.16	569.042	455.749	649.577	2071	0.315185	0.0294058	0.517362	0.701189	0.274767	0.220062	0.313654	0.229197	0.316113	0.415905	0.173293	0.16449	0.228125
15	720.456	60.8995	1287.04	1521.16	679.335	640.577	921.577	2324	0.310007	0.0262046	0.553804	0.654545	0.292313	0.275636	0.396548	0.225431	0.33838	0.388239	0.184359	0.20603	0.288415
18	1202.58	60.8995	1305.46	1660.58	885.163	822.991	995.698	3103	0.387553	0.019626	0.420708	0.535152	0.28526	0.265224	0.320883	0.281822	0.257057	0.317422	0.179912	0.198248	0.233382
21	1051.28	60.8995	1129.99	1226.99	617.042	567.284	853.042	2883	0.364649	0.0211237	0.39195	0.425595	0.214028	0.196769	0.295887	0.265166	0.239485	0.252439	0.134986	0.147079	0.215203
24	934.163	60.8995	986.042	960.749	601.213	661.456	771.456	2597	0.359708	0.0234499	0.379685	0.369946	0.231503	0.2547	0.297057	0.261573	0.231991	0.219431	0.146007	0.190381	0.216053
	cdc14-1								Actin Normalization							T0 Normalization
	Uncut/Repair	Cut	0,7	3	6	21	27	Actin	UR/Actin	Cut/Actin	0,7/Actin	3/Actin	6/Actin	21/Actin	27/Actin	UR/Actin	0,7/Actin	3/Actin	6/Actin	21/Actin	27/Actin
0	3899.58	60.8995	4403.28	4207.28	3463.28	2429.99	2127.58	1107	3.52265	0.0550131	3.97767	3.80062	3.12853	2.19511	1.92193	1	1	1	1	1	1
1	913.284	4397.41	5739.41	5475.99	4494.99	3032.41	3261.7	1739	0.525178	2.5287	3.30041	3.14893	2.58481	1.74376	1.87562	0.149086	0.829733	0.828531	0.826207	0.794384	0.975903
2	656.163	2343.58	2941.16	2839.87	2872.16	2718.58	2565.16	1687	0.388953	1.3892	1.74343	1.68338	1.70253	1.61149	1.52055	0.110415	0.438303	0.442924	0.544194	0.734124	0.791156
3	320.627	537.163	891.87	1262.46	2137.16	2387.87	1812.75	1426	0.224844	0.376692	0.625435	0.885313	1.49871	1.67452	1.27121	0.063828	0.157236	0.232939	0.479046	0.762841	0.661425
4	350.799	78.6066	575.163	405.213	706.163	1686.87	1064.33	1315	0.266767	0.0597769	0.437386	0.308147	0.537006	1.28279	0.80938	0.0757291	0.10996	0.0810781	0.171648	0.584385	0.421129
5	652.335	78.6066	642.406	687.991	481.627	957.749	871.456	1245	0.523963	0.0631378	0.515988	0.552604	0.386849	0.769276	0.699965	0.148741	0.129721	0.145398	0.123652	0.350449	0.364199
6	2290.41	78.6066	1579.7	2203.11	1578.53	1963.16	1739.87	2621	0.873867	0.0299911	0.602708	0.840562	0.602261	0.749013	0.663819	0.248071	0.151523	0.221165	0.192506	0.341218	0.345392
9	2124.7	78.6066	1642.7	2620.41	1766.23	1127.04	1123.75	1885	1.12716	0.0417011	0.871458	1.39014	0.936994	0.5979	0.596153	0.319975	0.219087	0.365766	0.2995	0.272378	0.310185
12	1770.7	78.6066	1606.41	2080.82	1561.11	1059.41	778.749	1701	1.04098	0.046212	0.944389	1.22329	0.917762	0.622813	0.457818	0.295509	0.237422	0.321867	0.293352	0.283727	0.238207
15	2021.16	78.6066	1451.16	2014.28	1670.99	1006.82	965.456	1706	1.18474	0.0460766	0.850623	1.18071	0.979479	0.590164	0.565918	0.33632	0.213849	0.310662	0.31308	0.268853	0.294453
18	2870.58	78.6066	2104.16	3631.58	3311.7	2087.23	1927.16	2444	1.17454	0.0321631	0.86095	1.48592	1.35503	0.854024	0.788528	0.333425	0.216446	0.390967	0.433121	0.389057	0.410279
21	2881.7	78.6066	1862.41	3980.82	2913.23	2565.77	1246.7	2477	1.16338	0.0317346	0.75188	1.60711	1.17611	1.03584	0.50331	0.330257	0.189025	0.422856	0.375932	0.471883	0.261877
24	2674.87	78.6066	2665.16	4079.58	2834.7	2478.23	2167.75	2548	1.04979	0.0308503	1.04598	1.60109	1.11252	0.972619	0.850765	0.298012	0.262963	0.421271	0.355604	0.443084	0.442662

## Sheet: pDNA2-S17-237At (2Exp)
	Hight exposure
	Wild-type								Actin Normalization							T0 Normalization
	Uncut/Repair	Cut	0,7	3	6	21	27	Actin	UR/Actin	Cut/Actin	0,7/Actin	3/Actin	6/Actin	21/Actin	27/Actin	UR/Actin	0,7/Actin	3/Actin	6/Actin	21/Actin	27/Actin
0	12500.4	1011.99	12407	10399	13235.7	11972.3	13521.7	11420	1.0946	0.0886157	1.08643	0.910595	1.15899	1.04836	1.18404	1	1	1	1	1	1
1	2743.75	11116.7	9709.04	7827.04	10656	9462.04	11959	9276	0.29579	1.19844	1.04668	0.843795	1.14878	1.02006	1.28925	0.270226	0.963419	0.926642	0.991184	0.973001	1.08886
2	1472.41	10051.4	7882.7	4841.99	7997.7	8969.99	12773.7	9624	0.152993	1.04441	0.819067	0.503116	0.831016	0.932044	1.32728	0.139771	0.753909	0.552514	0.717016	0.889049	1.12097
3	1260.28	3556.58	3119.16	2194.16	5140.87	7733.87	11056.9	8330	0.151295	0.42696	0.374449	0.263405	0.617151	0.928436	1.32736	0.138219	0.344661	0.289267	0.532489	0.885607	1.12104
4	1370.87	982.87	1441.87	680.87	2260.16	6195.87	10060.2	7951	0.172415	0.123616	0.181344	0.0856333	0.284261	0.779257	1.26527	0.157514	0.166918	0.094041	0.245266	0.743309	1.06861
5	2225.28	557.749	1613.87	541.385	1551.87	5601.16	10092.2	8868	0.250934	0.0628945	0.181988	0.0610493	0.174997	0.631615	1.13804	0.229247	0.167511	0.0670433	0.15099	0.602479	0.961155
6	2657.58	480.163	1678.16	514.92	936.87	3272.87	7294.87	8133	0.326765	0.0590388	0.20634	0.0633125	0.115194	0.402419	0.896947	0.298524	0.189925	0.0695287	0.0993912	0.383855	0.757533
9	5185.11	597.406	3502.99	1130.33	1570.7	2042.7	4893.7	9855	0.52614	0.0606195	0.355453	0.114697	0.159381	0.207275	0.49657	0.480668	0.327176	0.125958	0.137517	0.197714	0.419387
12	5546.58	114.142	3503.87	1189.33	1449.87	1539.87	3364.16	8925	0.621465	0.012789	0.39259	0.133259	0.16245	0.172534	0.376937	0.567754	0.361359	0.146343	0.140165	0.164575	0.318349
15	4411.41	114.142	2684.7	802.335	1117.7	1284.99	2844.99	8535	0.516861	0.0133734	0.314552	0.0940052	0.130955	0.150556	0.333332	0.47219	0.289529	0.103235	0.11299	0.14361	0.281522
18	3263.75	114.142	1758.63	484.92	711.213	919.042	1940.04	6706	0.486691	0.0170209	0.262247	0.0723114	0.106056	0.137048	0.289299	0.444628	0.241385	0.0794112	0.0915072	0.130726	0.244333
21	3460.11	114.142	1750.99	429.213	545.627	743.284	1921.7	7300	0.473988	0.0156359	0.239862	0.0587963	0.0747435	0.10182	0.263246	0.433023	0.220781	0.0645692	0.06449	0.0971228	0.22233
24	3386.11	114.142	1909.99	597.456	630.163	799.284	2149.99	7600	0.445541	0.0150187	0.251315	0.0786126	0.0829162	0.105169	0.282894	0.407035	0.231322	0.0863311	0.0715416	0.100318	0.238923
	cdc14-1								Actin Normalization							T0 Normalization
	Uncut/Repair	Cut	0,7	3	6	21	27	Actin	UR/Actin	Cut/Actin	0,7/Actin	3/Actin	6/Actin	21/Actin	27/Actin	UR/Actin	0,7/Actin	3/Actin	6/Actin	21/Actin	27/Actin
0	15834.5	1756.63	12377.2	8873.16	7946.16	8552.16	12916.2	9396	1.68524	0.186955	1.31728	0.944355	0.845696	0.910192	1.37464	1	1	1	1	1	1
1	3454.46	12753.2	11335.2	8770.16	8586.87	8863.16	13274.2	9335	0.370054	1.36617	1.21426	0.939493	0.919858	0.949455	1.42198	0.219586	0.921797	0.994851	1.08769	1.04314	1.03443
2	1889.16	8745.16	7705.16	4829.16	5686.16	7601.16	11723.2	7985	0.236589	1.0952	0.964955	0.604779	0.712106	0.95193	1.46815	0.140389	0.732536	0.640415	0.842035	1.04586	1.06802
3	2105.16	3429.87	3837.46	2469.16	4705.16	7994.16	12379.2	8647	0.243456	0.396654	0.44379	0.285551	0.544138	0.924501	1.43161	0.144464	0.336899	0.302377	0.64342	1.01572	1.04144
4	2450.7	982.991	2164.99	1099.58	2138.7	6829.99	10392	7443	0.329262	0.132069	0.290876	0.147733	0.287344	0.91764	1.39621	0.19538	0.220816	0.156438	0.339772	1.00818	1.01569
5	4377.7	631.749	3719.99	1579.99	2342.99	8803.99	12240	9460	0.462759	0.0667811	0.393234	0.167018	0.247674	0.930654	1.29387	0.274596	0.298519	0.176859	0.292863	1.02248	0.941238
6	5019.87	422.749	4421.16	1603.87	2808.16	7116.16	10570.2	8344	0.601614	0.050665	0.529861	0.192218	0.336549	0.852848	1.2668	0.356991	0.402239	0.203545	0.397955	0.936998	0.921546
9	7402.7	179.971	6960.99	1957.28	4331.28	5267.99	9603.99	8202	0.902548	0.0219423	0.848694	0.238635	0.528077	0.642281	1.17093	0.535562	0.644278	0.252696	0.624428	0.705655	0.851808
12	8193.99	179.971	8125.99	2104.99	5019.7	5397.99	8587.99	8781	0.93315	0.0204955	0.925406	0.239721	0.571655	0.614735	0.97802	0.553721	0.702513	0.253846	0.675957	0.675391	0.711471
15	7613.87	179.971	7688.16	2466.16	4885.16	5350.46	7984.16	8655	0.879708	0.0207938	0.888292	0.284941	0.564432	0.618192	0.922491	0.522009	0.674338	0.301731	0.667417	0.679189	0.671076
18	7065.87	179.971	6872.87	2836.16	4306.16	4870.16	7044.16	8094	0.872976	0.0222351	0.849131	0.350403	0.532019	0.6017	0.870294	0.518014	0.64461	0.37105	0.62909	0.66107	0.633105
21	6698.87	179.971	5959.16	2723.16	4229.87	4544.16	6246.16	7659	0.87464	0.0234979	0.77806	0.355551	0.552274	0.59331	0.815532	0.519002	0.590657	0.376501	0.653041	0.651852	0.593268
24	7201.87	179.971	6123.87	2944.87	4764.87	4619.87	6465.87	7969	0.903736	0.0225838	0.768462	0.369541	0.597926	0.57973	0.811378	0.536267	0.58337	0.391315	0.707022	0.636932	0.590245
	Low exposure
	Wild-type								Actin Normalization							T0 Normalization
	Uncut/Repair	Cut	0,7	3	6	21	27	Actin	UR/Actin	Cut/Actin	0,7/Actin	3/Actin	6/Actin	21/Actin	27/Actin	UR/Actin	0,7/Actin	3/Actin	6/Actin	21/Actin	27/Actin
0	11232.4	206.778	7557.41	8306.7	11609.4	9734.41	9216.99	7972	1.40898	0.0259381	0.947994	1.04198	1.45627	1.22107	1.15617	1	1	1	1	1	1
1	755.627	8229.75	4974.75	5472.33	8711.75	6830.75	7815.33	6158	0.122707	1.33643	0.807851	0.888655	1.4147	1.10925	1.26914	0.0870892	0.85217	0.852848	0.971456	0.90842	1.09771
2	372.971	5885.58	3044.58	3063.16	5873.28	6040.46	7133.87	5959	0.0625895	0.987679	0.510921	0.51404	0.985616	1.01367	1.19716	0.044422	0.53895	0.493328	0.676807	0.830145	1.03545
3	781.698	1696.16	979.577	1352.16	3686.87	5382.58	6273.87	5259	0.14864	0.322526	0.186267	0.257114	0.701059	1.0235	1.19298	0.105495	0.196485	0.246754	0.481407	0.838195	1.03184
4	396.042	274.506	418.213	414.335	1432.75	4068.04	5302.04	4798	0.0825431	0.0572126	0.0871641	0.0863557	0.298614	0.847862	1.10505	0.0585837	0.0919458	0.0828762	0.205053	0.694357	0.955787
5	733.163	136.314	446.213	359.92	986.92	3709.58	5446.87	5729	0.127974	0.0237936	0.0778868	0.0628243	0.172267	0.647509	0.950754	0.0908277	0.0821596	0.0602929	0.118293	0.530278	0.82233
6	719.042	136.314	487.627	376.506	512.213	1803.46	3461.87	5091	0.141238	0.0267754	0.0957822	0.0739552	0.100612	0.354244	0.679998	0.100241	0.101037	0.0709754	0.0690884	0.290108	0.588147
9	1681.87	136.314	1123.16	783.627	1067.87	989.577	1843.87	6315	0.266329	0.0215857	0.177856	0.12409	0.169101	0.156703	0.291983	0.189023	0.187613	0.11909	0.116119	0.128332	0.252543
12	1909.58	136.314	1208.16	860.87	1008.04	747.92	1273.16	5777	0.330548	0.0235959	0.209133	0.149017	0.174492	0.129465	0.220385	0.234602	0.220606	0.143013	0.119821	0.106026	0.190616
15	1559.41	136.314	824.456	713.87	782.042	659.627	941.335	5104	0.305526	0.0267072	0.161531	0.139865	0.153221	0.129237	0.184431	0.216843	0.170393	0.134229	0.105215	0.105839	0.159519
18	1249.28	136.314	611.627	431.335	473.335	482.335	606.506	4053	0.308237	0.0336328	0.150907	0.106424	0.116786	0.119007	0.149644	0.218767	0.159186	0.102135	0.0801953	0.0974607	0.129431
21	1191.46	136.314	564.163	333.385	533.87	429.163	577.092	4066	0.293029	0.0335253	0.138751	0.0819933	0.131301	0.105549	0.141931	0.207973	0.146363	0.0786896	0.0901624	0.0864396	0.12276
24	1241.58	136.314	536.627	317.678	493.163	553.577	691.042	4453	0.278818	0.0306117	0.120509	0.0713401	0.110748	0.124316	0.155186	0.197887	0.12712	0.0684657	0.0760493	0.101808	0.134224
	cdc14-1								Actin Normalization							T0 Normalization
	Uncut/Repair	Cut	0,7	3	6	21	27	Actin	UR/Actin	Cut/Actin	0,7/Actin	3/Actin	6/Actin	21/Actin	27/Actin	UR/Actin	0,7/Actin	3/Actin	6/Actin	21/Actin	27/Actin
0	11331.4	136.314	7403.82	6499.53	6343.82	6487.53	8582.82	6406	1.76887	0.0212791	1.15576	1.0146	0.990293	1.01273	1.33981	1	1	1	1	1	1
1	1454.21	8060.75	5912.33	6078.33	6698.04	6606.33	8284.33	5626	0.258481	1.43277	1.05089	1.0804	1.19055	1.17425	1.47251	0.146128	0.909265	1.06485	1.20222	1.15949	1.09904
2	1285.82	5097.28	3172.87	3252.87	4161.16	5597.16	6793.87	4887	0.26311	1.04303	0.649247	0.665617	0.851476	1.14532	1.39019	0.148745	0.561747	0.656039	0.859822	1.13092	1.0376
3	984.577	1370.87	1221.16	1534.16	3347.46	5971.87	7631.16	5476	0.179799	0.250342	0.223003	0.280161	0.611296	1.09055	1.39357	0.101646	0.192948	0.27613	0.617288	1.07685	1.04012
4	797.87	217.213	594.163	574.92	1184.16	4392.16	5155.46	3960	0.201482	0.0548518	0.150041	0.145182	0.299031	1.10913	1.30188	0.113905	0.12982	0.143093	0.301962	1.09519	0.971692
5	1619.46	113.021	1362.46	1000.75	1329.04	6014.87	6888.16	5585	0.289965	0.0202365	0.243949	0.179185	0.237966	1.07697	1.23333	0.163927	0.211072	0.176607	0.240299	1.06343	0.920528
6	1982.99	113.021	1652.46	1044.46	1798.46	4917.16	5732.16	4991	0.397313	0.0226449	0.331087	0.209268	0.36034	0.985206	1.1485	0.224614	0.286466	0.206257	0.363872	0.972825	0.857211
9	3211.41	113.021	2982.7	1453.99	2938.99	3541.99	4855.99	4782	0.671561	0.0236346	0.623735	0.304055	0.614595	0.740692	1.01547	0.379656	0.539673	0.29968	0.620619	0.731384	0.757923
12	3904.87	113.021	3549.16	1445.87	3525.87	3482.87	4158.16	5255	0.743077	0.0215073	0.675388	0.275142	0.670955	0.662773	0.791277	0.420086	0.584365	0.271183	0.677532	0.654444	0.59059
15	3465.58	113.021	3335.87	1712.04	3609.16	3621.46	3950.16	5453	0.635536	0.0207264	0.61175	0.313963	0.661867	0.664122	0.724402	0.359289	0.529303	0.309445	0.668355	0.655776	0.540675
18	3282.87	113.021	2971.16	1933.87	3155.16	3284.87	3381.16	4996	0.6571	0.0226223	0.594708	0.387084	0.631538	0.6575	0.676774	0.37148	0.514559	0.381514	0.637728	0.649237	0.505127
21	2958.58	113.021	2480.87	1768.16	3152.16	3008.16	2983.87	4746	0.623383	0.0238139	0.522729	0.372559	0.664173	0.633831	0.628713	0.352419	0.45228	0.367198	0.670683	0.625866	0.469255
24	3227.58	113.021	2485.33	1852.33	3570.04	2968.33	2981.33	4780	0.675225	0.0236445	0.519944	0.387518	0.746871	0.62099	0.62371	0.381727	0.449871	0.381941	0.754191	0.613187	0.465522

## Sheet: pDNA2-S17-237Dt (Exp1)
	cdc14-1 Dna2-AID pRS305-Dna2							Actin Normalization						T0 Normalization
	Uncut/Repair	0,7	3	6	21	27	Actin	UR/Actin	0,7/Actin	3/Actin	6/Actin	21/Actin	27/Actin	UR/Actin	0,7/Actin	3/Actin	6/Actin	21/Actin	27/Actin
0	10356.2	4955.28	6305.28	7029.87	5266.87	6134.58	9294	1.11429	0.53317	0.678425	0.756388	0.566696	0.660058	1	1	1	1	1	1
1	2054.58	5421.33	5820.92	6584.63	4718.63	5589.63	6073	0.338313	0.892695	0.958492	1.08425	0.776985	0.920406	0.303613	1.67431	1.41282	1.43345	1.37108	1.39443
2	1129.48	2915.53	3819.23	5388.11	4756.11	5799.82	5497	0.205471	0.530385	0.694785	0.980192	0.86522	1.05509	0.184396	0.994776	1.02411	1.29588	1.52678	1.59848
3	580.335	792.213	1323.63	2755.63	3129.63	4240.33	3368	0.172308	0.235218	0.393001	0.818179	0.929224	1.25901	0.154635	0.441168	0.579284	1.08169	1.63972	1.90742
4	910.87	231.971	522.213	1261.16	3160.87	4095.58	4163	0.218801	0.055722	0.125442	0.302946	0.759277	0.983804	0.196359	0.104511	0.184901	0.400516	1.33983	1.49048
5	1212.53	440.577	688.991	719.82	2376.11	3881.82	5203	0.233044	0.0846775	0.132422	0.138347	0.456681	0.746073	0.209141	0.158819	0.19519	0.182905	0.805867	1.13032
6	946.577	414.749	663.991	438.284	847.577	2012.11	4032	0.234766	0.102864	0.16468	0.108701	0.210213	0.499036	0.210686	0.19293	0.242739	0.143711	0.370944	0.756049
9	2416.28	878.163	1079.16	912.87	436.799	1210.16	6322	0.382203	0.138906	0.1707	0.144396	0.0690919	0.191421	0.343	0.260528	0.251612	0.190902	0.121921	0.290006
12	2141.53	822.113	974.991	856.284	403.92	712.456	5117	0.418512	0.160663	0.19054	0.167341	0.0789369	0.139233	0.375586	0.301335	0.280856	0.221237	0.139293	0.210941
15	927.335	311.627	261.92	318.799	94.8492	395.627	3657	0.253578	0.085214	0.0716216	0.087175	0.0259364	0.108184	0.227569	0.159825	0.10557	0.115252	0.0457677	0.1639
18	878.163	263.799	186.849	373.87	94.8492	492.042	3466	0.253365	0.0761105	0.0539092	0.107868	0.0273656	0.141962	0.227377	0.142751	0.0794622	0.142609	0.0482898	0.215076
21	922.82	347.284	315.335	278.627	94.8492	403.113	3543	0.260463	0.0980198	0.0890021	0.0786417	0.0267709	0.113777	0.233747	0.183843	0.131189	0.10397	0.0472403	0.172375
24	741.577	329.456	396.406	326.627	94.8492	319.991	3589	0.206625	0.091796	0.11045	0.0910079	0.0264278	0.0891589	0.185432	0.17217	0.162804	0.120319	0.0466348	0.135077
	cdc14-1 Dna2-AID pRS305-Dna2-S17-237D							Actin Normalization						T0 Normalization
	Uncut/Repair	0,7	3	6	21	27	Actin	UR/Actin	0,7/Actin	3/Actin	6/Actin	21/Actin	27/Actin	UR/Actin	0,7/Actin	3/Actin	6/Actin	21/Actin	27/Actin
0	7806.82	3691.11	5830.41	5846.41	4023.41	4161.11	6246	1.24989	0.590956	0.933462	0.936024	0.644157	0.666204	1	1	1	1	1	1
1	1601.87	4021.58	6731.87	6731.16	4659.16	5110.87	5462	0.293275	0.736283	1.23249	1.23236	0.853014	0.935714	0.234641	1.24592	1.32034	1.31659	1.32423	1.40454
2	716.627	2170.63	3624.63	3929.92	3723.92	4163.63	3825	0.187354	0.567484	0.947615	1.02743	0.973574	1.08853	0.149896	0.960281	1.01516	1.09765	1.51139	1.63393
3	768.799	996.87	2482.87	3746.16	4402.16	5186.87	4884	0.157412	0.204109	0.508368	0.767028	0.901344	1.06201	0.12594	0.345388	0.544605	0.819453	1.39926	1.59412
4	707.335	313.627	1191.11	1658.28	3949.41	4060.11	4322	0.163659	0.0725653	0.275593	0.383684	0.913791	0.939406	0.130939	0.122793	0.295237	0.409909	1.41858	1.41009
5	918.406	293.506	790.698	650.506	3230.41	3322.11	3470	0.26467	0.0845839	0.227867	0.187466	0.930953	0.957381	0.211755	0.143131	0.244109	0.200279	1.44523	1.43707
6	1417.41	384.506	933.627	745.627	2305.16	3031.16	3849	0.368253	0.0998977	0.242564	0.19372	0.598899	0.78752	0.294628	0.169044	0.259854	0.20696	0.929741	1.1821
9	2015.06	666.749	1672.82	1298.16	1014.99	1683.46	2840	0.709529	0.234771	0.589021	0.4571	0.357391	0.592766	0.567673	0.397273	0.631007	0.488342	0.55482	0.889766
12	2369.11	982.627	1969.41	1704.58	1019.63	1403.63	3829	0.618729	0.256628	0.514339	0.445176	0.266291	0.366578	0.495026	0.434258	0.551002	0.475603	0.413394	0.550249
15	1347.21	551.092	947.385	841.678	524.678	741.385	3022	0.445802	0.18236	0.313496	0.278517	0.173619	0.245329	0.356673	0.308585	0.335842	0.297553	0.269529	0.368249
18	1362.28	488.163	928.698	815.92	406.092	611.335	4494	0.303134	0.108625	0.206653	0.181558	0.0903631	0.136033	0.242528	0.183813	0.221383	0.193967	0.140281	0.204192
21	1741.31	639.87	1041.46	912.627	514.92	866.87	3455	0.503996	0.185201	0.301434	0.264147	0.149036	0.250903	0.403232	0.313392	0.322921	0.282201	0.231366	0.376616
24	1559.01	685.335	947.87	821.092	563.213	871.113	3773	0.413202	0.181642	0.251225	0.217623	0.149275	0.230881	0.330591	0.307369	0.269132	0.232497	0.231736	0.346561

## Sheet: pDNA2-S17-237Dt (Exp2)
	cdc14-1 Dna2-AID pRS305-Dna2							Actin Normalization						T0 Normalization
	Uncut/Repair	0,7	3	6	21	27	Actin	UR/Actin	0,7/Actin	3/Actin	6/Actin	21/Actin	27/Actin	UR/Actin	0,7/Actin	3/Actin	6/Actin	21/Actin	27/Actin
0	10966.7	7030.06	6013.82	7309.53	7886.77	11052.9	8801.48	1.24601	0.798737	0.683274	0.830489	0.896073	1.2558	1	1	1	1	1	1
1	678.92	5176.41	5419.41	7926.99	7559.99	9461.06	7083.28	0.0958482	0.730792	0.765098	1.11911	1.0673	1.33569	0.076924	0.914934	1.11975	1.34753	1.19109	1.06361
2	749.163	2830.53	3191.58	5919.7	7307.7	7356.48	6434.41	0.116431	0.439905	0.496017	0.920007	1.13572	1.1433	0.0934428	0.550751	0.725942	1.10779	1.26744	0.910417
3	854.991	1065.28	1634.87	4641.7	6618.11	6538.36	7579.94	0.112797	0.14054	0.215684	0.612366	0.873109	0.862587	0.0905261	0.175953	0.315662	0.737356	0.974372	0.686881
4	981.648	264.506	523.335	1947.28	5123.28	4787.36	4440.58	0.221063	0.0595657	0.117853	0.438521	1.15374	1.07809	0.177417	0.0745749	0.172483	0.528027	1.28755	0.85849
5	1303.06	376.042	404.92	1003.75	4338.11	5006.89	5364.82	0.24289	0.070094	0.075477	0.187098	0.808622	0.933282	0.194934	0.0877561	0.110464	0.225287	0.902406	0.743176
6	1103.58	367.749	417.385	626.749	1967.11	2934.48	4467.99	0.246996	0.0823074	0.0934166	0.140275	0.440268	0.656778	0.19823	0.103047	0.136719	0.168907	0.49133	0.522995
9	1766.16	745.163	1094.58	1419.82	1302.11	1170.94	6198.82	0.284919	0.12021	0.176578	0.229047	0.210058	0.188897	0.228665	0.150501	0.25843	0.275798	0.234421	0.15042
12	1744.75	693.456	813.749	1106.16	1080.58	1189.28	4789.41	0.364293	0.14479	0.169906	0.23096	0.225618	0.248316	0.292368	0.181273	0.248665	0.278102	0.251785	0.197735
15	1293.28	645.284	339.799	625.042	925.577	1067.87	3097.7	0.417498	0.208311	0.109694	0.201776	0.298795	0.34473	0.335068	0.2608	0.160542	0.242961	0.333449	0.27451
18	1168.99	526.92	681.456	1263.16	825.406	1821.94	4186.53	0.279227	0.125861	0.162774	0.301721	0.197158	0.435192	0.224097	0.157575	0.238226	0.363305	0.220024	0.346545
21	893.456	467.749	591.335	1413.7	539.627	1681.99	5198.41	0.171871	0.0899793	0.113753	0.271948	0.103806	0.323559	0.137937	0.112652	0.166482	0.327456	0.115846	0.257651
24	1058.04	559.627	586.92	1118.16	539.627	1422.53	5807.48	0.182186	0.0963633	0.101063	0.192539	0.0929194	0.244948	0.146215	0.120645	0.14791	0.231838	0.103696	0.195053
	cdc14-1 Dna2-AID pRS305-Dna2-S17-237D							Actin Normalization						T0 Normalization
	Uncut/Repair	0,7	3	6	21	27	Actin	UR/Actin	0,7/Actin	3/Actin	6/Actin	21/Actin	27/Actin	UR/Actin	0,7/Actin	3/Actin	6/Actin	21/Actin	27/Actin
0	8542.82	6075.82	7635.53	10080.8	8843.36	9573.31	7930.77	1.07717	0.766107	0.962773	1.2711	1.11507	1.20711	1	1	1	1	1	1
1	1256.75	4775.99	6481.99	9397.87	8787.41	8829.7	6308.99	0.1992	0.757013	0.963041	1.4896	1.39284	1.39954	0.184928	0.98813	1.00028	1.1719	1.24911	1.15942
2	639.163	2743.46	4274.87	6929.87	7321.28	6884.7	5795.41	0.110288	0.473385	0.8241	1.19575	1.26329	1.18796	0.102386	0.617909	0.855965	0.940721	1.13293	0.984135
3	896.163	1262.99	2911.28	6099.28	8076.82	6457.16	6403.82	0.139942	0.197225	0.428409	0.952445	1.26125	1.00833	0.129916	0.257437	0.444975	0.749306	1.1311	0.835326
4	804.042	493.92	1186.33	2892.87	7016.99	5503.58	6316.7	0.127288	0.0781928	0.199945	0.457972	1.11086	0.871274	0.118169	0.102065	0.207676	0.360295	0.996229	0.721786
5	1196.58	481.506	1060.58	1998.16	6557.11	5607.7	6485.99	0.184486	0.0742379	0.0761519	0.308074	1.01097	0.864586	0.171269	0.0969027	0.0790964	0.242367	0.906639	0.716245
6	828.991	630.87	1166.75	1616.58	5113.7	3890.28	4653.82	0.178131	0.13556	0.103465	0.347366	1.09882	0.835934	0.165369	0.176946	0.107465	0.273279	0.985426	0.692509
9	1325.7	1167.58	1778.58	2466.28	3426.28	2742.41	4284.41	0.309424	0.272518	0.147248	0.575642	0.799711	0.64009	0.287255	0.355718	0.152942	0.452868	0.717185	0.530267
12	2098.82	1704.28	2357.58	2985.46	3440.41	2309.87	4997.28	0.419992	0.341042	0.233642	0.597416	0.688455	0.462225	0.389902	0.445162	0.242677	0.469998	0.61741	0.382919
15	2161.41	1455.16	2287.46	2675.46	3537.41	2385.58	5392.82	0.400793	0.269833	0.316028	0.496114	0.655947	0.442362	0.372078	0.352214	0.328248	0.390303	0.588257	0.366464
18	1063.33	952.113	2041.87	2915.7	3465.58	1618.16	4634.58	0.229435	0.205437	0.31398	0.629119	0.747766	0.34915	0.212997	0.268157	0.32612	0.494939	0.6706	0.289245
21	1385.75	1093.82	2315.58	4083.16	3884.28	1873.48	5784.99	0.239542	0.189079	0.164583	0.70582	0.671442	0.323851	0.22238	0.246805	0.170947	0.555282	0.602153	0.268287
24	1148.87	1161.96	2295.7	3322.23	3482.11	1376.89	4984.82	0.230474	0.2331	0.21943	0.66647	0.698543	0.276217	0.213961	0.304266	0.227915	0.524325	0.626458	0.228825

## Sheet: pDNA2-S17-237Dt (Average)
	Exp1							Exp2							Average
	cdc14-1 Dna2-AID pRS305-Dna2							cdc14-1 Dna2-AID pRS305-Dna2							cdc14-1 Dna2-AID pRS305-Dna2
	UR/Actin	0,7/Actin	3/Actin	6/Actin	21/Actin	27/Actin		UR/Actin	0,7/Actin	3/Actin	6/Actin	21/Actin	27/Actin		UR/Actin	0,7/Actin	3/Actin	6/Actin	21/Actin	27/Actin
0	1	1	1	1	1	1	0	1	1	1	1	1	1	0	1	1	1	1	1	1
1	0.303613	1.67431	1.41282	1.43345	1.37108	1.39443	1	0.076924	0.914934	1.11975	1.34753	1.19109	1.06361	1	0.190268	1.29462	1.26629	1.39049	1.28108	1.22902
2	0.184396	0.994776	1.02411	1.29588	1.52678	1.59848	2	0.0934428	0.550751	0.725942	1.10779	1.26744	0.910417	2	0.13892	0.772764	0.875028	1.20184	1.39711	1.25445
3	0.154635	0.441168	0.579284	1.08169	1.63972	1.90742	3	0.0905261	0.175953	0.315662	0.737356	0.974372	0.686881	3	0.12258	0.30856	0.447473	0.909524	1.30705	1.29715
4	0.196359	0.104511	0.184901	0.400516	1.33983	1.49048	4	0.177417	0.0745749	0.172483	0.528027	1.28755	0.85849	4	0.186888	0.0895428	0.178692	0.464272	1.31369	1.17449
5	0.209141	0.158819	0.19519	0.182905	0.805867	1.13032	5	0.194934	0.0877561	0.110464	0.225287	0.902406	0.743176	5	0.202037	0.123287	0.152827	0.204096	0.854137	0.936746
6	0.210686	0.19293	0.242739	0.143711	0.370944	0.756049	6	0.19823	0.103047	0.136719	0.168907	0.49133	0.522995	6	0.204458	0.147988	0.189729	0.156309	0.431137	0.639522
9	0.343	0.260528	0.251612	0.190902	0.121921	0.290006	9	0.228665	0.150501	0.25843	0.275798	0.234421	0.15042	9	0.285833	0.205514	0.255021	0.23335	0.178171	0.220213
12	0.375586	0.301335	0.280856	0.221237	0.139293	0.210941	12	0.292368	0.181273	0.248665	0.278102	0.251785	0.197735	12	0.333977	0.241304	0.26476	0.249669	0.195539	0.204338
15	0.227569	0.159825	0.10557	0.115252	0.0457677	0.1639	15	0.335068	0.2608	0.160542	0.242961	0.333449	0.27451	15	0.281318	0.210313	0.133056	0.179106	0.189609	0.219205
18	0.227377	0.142751	0.0794622	0.142609	0.0482898	0.215076	18	0.224097	0.157575	0.238226	0.363305	0.220024	0.346545	18	0.225737	0.150163	0.158844	0.252957	0.134157	0.28081
21	0.233747	0.183843	0.131189	0.10397	0.0472403	0.172375	21	0.137937	0.112652	0.166482	0.327456	0.115846	0.257651	21	0.185842	0.148248	0.148836	0.215713	0.081543	0.215013
24	0.185432	0.17217	0.162804	0.120319	0.0466348	0.135077	24	0.146215	0.120645	0.14791	0.231838	0.103696	0.195053	24	0.165824	0.146407	0.155357	0.176078	0.0751655	0.165065
	cdc14-1 Dna2-AID pRS305-Dna2-S17-237D							cdc14-1 Dna2-AID pRS305-Dna2-S17-237D							cdc14-1 Dna2-AID pRS305-Dna2-S17-237D
	UR/Actin	0,7/Actin	3/Actin	6/Actin	21/Actin	27/Actin		UR/Actin	0,7/Actin	3/Actin	6/Actin	21/Actin	27/Actin		UR/Actin	0,7/Actin	3/Actin	6/Actin	21/Actin	27/Actin
0	1	1	1	1	1	1	0	1	1	1	1	1	1	0	1	1	1	1	1	1
1	0.234641	1.24592	1.32034	1.31659	1.32423	1.40454	1	0.184928	0.98813	1.00028	1.1719	1.24911	1.15942	1	0.209784	1.11702	1.16031	1.24424	1.28667	1.28198
2	0.149896	0.960281	1.01516	1.09765	1.51139	1.63393	2	0.102386	0.617909	0.855965	0.940721	1.13293	0.984135	2	0.126141	0.789095	0.935563	1.01919	1.32216	1.30903
3	0.12594	0.345388	0.544605	0.819453	1.39926	1.59412	3	0.129916	0.257437	0.444975	0.749306	1.1311	0.835326	3	0.127928	0.301413	0.49479	0.78438	1.26518	1.21473
4	0.130939	0.122793	0.295237	0.409909	1.41858	1.41009	4	0.118169	0.102065	0.207676	0.360295	0.996229	0.721786	4	0.124554	0.112429	0.251457	0.385102	1.20741	1.06594
5	0.211755	0.143131	0.244109	0.200279	1.44523	1.43707	5	0.171269	0.0969027	0.0790964	0.242367	0.906639	0.716245	5	0.191512	0.120017	0.161603	0.221323	1.17593	1.07666
6	0.294628	0.169044	0.259854	0.20696	0.929741	1.1821	6	0.165369	0.176946	0.107465	0.273279	0.985426	0.692509	6	0.229999	0.172995	0.18366	0.24012	0.957583	0.937304
9	0.567673	0.397273	0.631007	0.488342	0.55482	0.889766	9	0.287255	0.355718	0.152942	0.452868	0.717185	0.530267	9	0.427464	0.376495	0.391974	0.470605	0.636002	0.710017
12	0.495026	0.434258	0.551002	0.475603	0.413394	0.550249	12	0.389902	0.445162	0.242677	0.469998	0.61741	0.382919	12	0.442464	0.43971	0.396839	0.4728	0.515402	0.466584
15	0.356673	0.308585	0.335842	0.297553	0.269529	0.368249	15	0.372078	0.352214	0.328248	0.390303	0.588257	0.366464	15	0.364375	0.330399	0.332045	0.343928	0.428893	0.367356
18	0.242528	0.183813	0.221383	0.193967	0.140281	0.204192	18	0.212997	0.268157	0.32612	0.494939	0.6706	0.289245	18	0.227763	0.225985	0.273752	0.344453	0.405441	0.246718
21	0.403232	0.313392	0.322921	0.282201	0.231366	0.376616	21	0.22238	0.246805	0.170947	0.555282	0.602153	0.268287	21	0.312806	0.280099	0.246934	0.418741	0.416759	0.322451
24	0.330591	0.307369	0.269132	0.232497	0.231736	0.346561	24	0.213961	0.304266	0.227915	0.524325	0.626458	0.228825	24	0.272276	0.305817	0.248523	0.378411	0.429097	0.287693
