# Supplementary material for: Cdc14 phosphatase counteracts Cdk-dependent Dna2 phosphorylation to inhibit resection during recombinational DNA repair
Source: Nat Commun. 2023 May 12;14:2738. doi: 10.1038/s41467-023-38417-5 (PMC10182099; doi:10.1038/s41467-023-38417-5)
Supplement: Supplementary file 6 — Source Data [file 41467_2023_38417_MOESM6_ESM.zip › Source Data/Data Analysis/Supplemental Figure 6B.xlsx]

## Sheet: Wt vs cdc14 Synt. Rate
	Wt
	Sr Left	Sr Right		Left	1	120.4	Wt
Average	121.05	131.05			1	121.7
SD	0.919239	7.99031			2	54.5	cdc14-1
1	120.4	125.4			2	76.5
2	121.7	136.7			3
					3
	cdc14-1			Right	4	125.4	Wt
	Sr Left	Sr Right			4	136.7
Average	65.5	66.8			5	60.8	cdc14-1
SD	15.5563	8.48528			5	72.8
1	54.5	60.8
2	76.5	72.8
	Average
	Left	Right
Wt	121.05	131.05
cdc14-1	65.5	66.8
	SD
	Left	Right
Wt	0.919239	7.99031
cdc14-1	15.5563	8.48528
