# Supplementary material for: Cdc14 phosphatase counteracts Cdk-dependent Dna2 phosphorylation to inhibit resection during recombinational DNA repair
Source: Nat Commun. 2023 May 12;14:2738. doi: 10.1038/s41467-023-38417-5 (PMC10182099; doi:10.1038/s41467-023-38417-5)
Supplement: Supplementary file 6 — Source Data [file 41467_2023_38417_MOESM6_ESM.zip › Source Data/Data Analysis/Figure 2D.xlsx]

## Sheet: Wt vs cdc14-1 E1
	Wild-type					Actin Normalization				T0 Normalization
	Donor	42 kb	27 kb	Product	Actin	Donor/Actin	42 kb/Actin	27 kb/Actin	Product/Actin	Donor/Actin	42 kb/Actin	27 kb/Actin	Product/Actin
0	11493.8	8678.82	6142.53	160.678	8564.82	1.34198	1.01331	0.717181	0.0187602	1	1	1	0.0155835
1	15447.5	8916.82	7234.53	160.678	9789.82	1.57792	0.910826	0.738985	0.0164128	1.17581	0.898862	1.0304	0.0136335
2	12447.8	6868.82	6546.23	160.678	9263.82	1.3437	0.741467	0.706645	0.0173447	1.00128	0.731728	0.985309	0.0144076
3	11231.1	6305.82	5689.23	160.678	8843.82	1.26994	0.71302	0.643301	0.0181684	0.946317	0.703654	0.896985	0.0150919
4	9283.65	5378.94	3349.36	160.678	8538.94	1.08721	0.629931	0.392245	0.0188171	0.810156	0.621656	0.546926	0.0156307
5	7645.82	5359.82	3276.23	445.749	7519.82	1.01676	0.712759	0.43568	0.0592766	0.757653	0.703397	0.607489	0.049239
6	5862.53	5084.82	2613.53	1188.28	7882.82	0.743709	0.645051	0.331547	0.150744	0.554188	0.636578	0.462292	0.125218
9	1574.94	5208.23	2582.23	6407.53	4895.94	0.321683	1.06379	0.527423	1.30874	0.239708	1.04981	0.735412	1.08713
12	1149.58	5946.11	3355.11	8156.11	5944.82	0.193375	1.00022	0.564376	1.37197	0.144096	0.987079	0.786936	1.13965
15	1073.82	5784.11	3583.11	7488.41	5509.11	0.194917	1.04992	0.650397	1.35928	0.145246	1.03613	0.90688	1.1291
18	1168.41	5603.11	3770.11	7846.41	6015.41	0.194236	0.93146	0.626743	1.30439	0.144738	0.919225	0.873898	1.08351
21	1030.41	5577.11	3742.11	7800.41	6715.11	0.153446	0.830532	0.557267	1.16162	0.114343	0.819622	0.777025	0.964918
24	1117.65	5801.53	3758.82	8505.65	7065.35	0.158187	0.821123	0.532007	1.20385	0.117876	0.810337	0.741803	1
	cdc14-1					Actin Normalization				T0 Normalization
	Donor	42 kb	27 kb	Product	Actin	Donor/Actin	42 kb/Actin	27 kb/Actin	Product/Actin	Donor/Actin	42 kb/Actin	27 kb/Actin	Product/Actin
0	11088.2	10761.5	4877.23	55.364	8172.53	1.35677	1.31679	0.596784	0.0067744	1	1	1	0.00562727
1	10253.2	6538.23	4054.23	55.364	6337.53	1.61786	1.03167	0.639719	0.0087359	1.19244	0.783471	1.07194	0.00725662
2	9532.11	5793.11	3776.41	55.364	7147.41	1.33365	0.81052	0.52836	0.00774603	0.982957	0.615525	0.885346	0.00643436
3	9609.23	5620.23	3528.23	55.364	7408.53	1.29705	0.758617	0.47624	0.00747301	0.955985	0.576109	0.79801	0.00620758
4	8809.11	5212.11	3077.11	55.364	7693.41	1.14502	0.677478	0.399968	0.00719629	0.843932	0.514491	0.670205	0.00597772
5	6839.23	4821.53	2838.82	223.263	7728.53	0.884934	0.623861	0.367317	0.0288882	0.652236	0.473773	0.615494	0.0239964
6	5214.11	4834.11	2551.11	705.87	7662.41	0.68048	0.630887	0.332939	0.0921212	0.501544	0.479109	0.557888	0.076522
9	2953.23	5720.94	2822.94	5075.94	9057.53	0.326053	0.631623	0.311668	0.560411	0.240316	0.479668	0.522246	0.465515
12	2025.99	3986.7	2278.7	4906.99	7719.41	0.262454	0.516451	0.295191	0.63567	0.193441	0.392204	0.494636	0.528029
15	2932.65	3861.36	2606.94	4792.94	8034.35	0.365013	0.480605	0.324474	0.596556	0.269031	0.364982	0.543705	0.495539
18	2713.23	3922.53	2434.82	4995.82	7627.53	0.355716	0.514259	0.319215	0.654972	0.262179	0.390539	0.534892	0.544064
21	2109.94	2889.53	2014.82	4395.41	6787.53	0.310856	0.425711	0.296842	0.647571	0.229115	0.323294	0.497402	0.537915
24	2471.23	3171.7	2046.28	4389.11	7041.53	0.350951	0.450428	0.290602	0.623318	0.258667	0.342064	0.486947	0.51777

## Sheet: Wt vs cdc14-1 E2
	Wild-type					Actin Normalization				T0 Normalization
	Donor	42 kb	27 kb	Product	Actin	Donor/Actin	42 kb/Actin	27 kb/Actin	Product/Actin	Donor/Actin	42 kb/Actin	27 kb/Actin	Product/Actin
0	14921.6	8502.94	5079.94	297.263	8041.94	1.85548	1.05732	0.631681	0.0369641	1	1	1	0.028946
1	13021.5	5989.23	3685.82	297.263	5757.82	2.26154	1.04019	0.640142	0.0516277	1.21884	0.983796	1.01339	0.0404288
2	11644.5	6015.23	4155.11	297.263	7421.82	1.56896	0.81048	0.559851	0.0400526	0.845582	0.766538	0.886288	0.0313645
3	9840.53	5274.23	3421.82	297.263	6348.82	1.54998	0.830742	0.538969	0.0468218	0.835352	0.785702	0.85323	0.0366654
4	8153.53	4696.94	2878.82	297.263	5982.82	1.36282	0.785071	0.481181	0.0496861	0.734486	0.742508	0.761747	0.0389084
5	5570.82	4195.94	2369.82	282.799	5928.82	0.939617	0.707719	0.399712	0.047699	0.506401	0.669349	0.632775	0.0373524
6	4269.53	3897.53	2171.82	652.163	5481.82	0.778852	0.710991	0.396186	0.118968	0.419758	0.672444	0.627193	0.0931622
9	1222.58	4788.82	2454.11	5792.11	5392.11	0.226734	0.888116	0.45513	1.07418	0.122197	0.839965	0.720506	0.841175
12	1436.41	5817.82	3070.53	8264.41	5568.11	0.25797	1.04485	0.551448	1.48424	0.139032	0.988198	0.872986	1.16228
15	1436.11	8211.82	4514.82	11300.1	8164.11	0.175906	1.00584	0.553008	1.38412	0.0948034	0.95131	0.875455	1.08388
18	1510.41	7266.82	3705.41	10172.1	7059.11	0.213965	1.02942	0.524911	1.44099	0.115315	0.973612	0.830975	1.12842
21	1235.99	7689.94	3855.65	10195.5	7739.23	0.159705	0.993631	0.498195	1.31738	0.0860719	0.93976	0.788681	1.03162
24	1099.06	8673.94	4154.28	11903.2	9321.23	0.117909	0.930557	0.44568	1.277	0.0635467	0.880106	0.705545	1
	cdc14-1					Actin Normalization				T0 Normalization
	Donor	42 kb	27 kb	Product	Actin	Donor/Actin	42 kb/Actin	27 kb/Actin	Product/Actin	Donor/Actin	42 kb/Actin	27 kb/Actin	Product/Actin
0	12331.1	12292.1	5375.41	536.527	8212.11	1.50158	1.49683	0.65457	0.0653336	1	1	1	0.0511617
1	14430.9	9672.53	5555.23	536.527	7243.53	1.99225	1.33533	0.766924	0.0740699	1.32677	0.89211	1.17164	0.0580029
2	11219.1	7489.41	4089.41	536.527	7456.11	1.50469	1.00447	0.548464	0.071958	1.00207	0.671063	0.837898	0.0563492
3	10927.2	7345.53	3823.53	536.527	7944.23	1.37549	0.924636	0.481296	0.0675367	0.916032	0.617731	0.735285	0.0528869
4	9150.11	6046.41	3170.41	536.527	7624.11	1.20015	0.793064	0.415839	0.0703724	0.799263	0.52983	0.635286	0.0551075
5	7202.11	6290.41	2931.11	758.113	7472.11	0.963866	0.841851	0.392274	0.101459	0.641903	0.562424	0.599284	0.0794509
6	4929.99	5461.99	2263.58	697.042	7407.99	0.665496	0.737311	0.305559	0.0940933	0.443199	0.492582	0.466808	0.0736829
9	1573.77	3230.77	1378.11	2274.87	4234.77	0.371631	0.762915	0.325428	0.537189	0.247494	0.509688	0.497163	0.420664
12	1775.6	3476.6	2431.48	4775.23	6025.89	0.294661	0.576943	0.403505	0.792453	0.196235	0.385444	0.616442	0.620557
15	2178.18	3967.48	2219.36	4795.35	5894.06	0.369556	0.673131	0.376541	0.813591	0.246112	0.449705	0.575249	0.63711
18	3039.3	4838.31	2707.48	5719.48	8201.18	0.370593	0.589952	0.330132	0.697396	0.246803	0.394135	0.50435	0.54612
21	2812.48	3818.77	2132.36	4337.82	6926.06	0.406072	0.551362	0.307874	0.626304	0.27043	0.368354	0.470345	0.490449
24	2465.94	3006.53	1475.58	2851.82	5207.11	0.473572	0.577388	0.283377	0.547678	0.315383	0.385742	0.432921	0.428878

## Sheet: Average
	Wt E1				Wt E2				Wt Average
	Donor/Actin	42 kb/Actin	27 kb/Actin	Product/Actin	Donor/Actin	42 kb/Actin	27 kb/Actin	Product/Actin	Donor/Actin	42 kb/Actin	27 kb/Actin	Product/Actin
0	1	1	1	0.0155835	1	1	1	0.028946	1	1	1	0.0222647
1	1.17581	0.898862	1.0304	0.0136335	1.21884	0.983796	1.01339	0.0404288	1.19733	0.941329	1.0219	0.0270312
2	1.00128	0.731728	0.985309	0.0144076	0.845582	0.766538	0.886288	0.0313645	0.923433	0.749133	0.935798	0.0228861
3	0.946317	0.703654	0.896985	0.0150919	0.835352	0.785702	0.85323	0.0366654	0.890835	0.744678	0.875108	0.0258786
4	0.810156	0.621656	0.546926	0.0156307	0.734486	0.742508	0.761747	0.0389084	0.772321	0.682082	0.654336	0.0272696
5	0.757653	0.703397	0.607489	0.049239	0.506401	0.669349	0.632775	0.0373524	0.632027	0.686373	0.620132	0.0432957
6	0.554188	0.636578	0.462292	0.125218	0.419758	0.672444	0.627193	0.0931622	0.486973	0.654511	0.544743	0.10919
9	0.239708	1.04981	0.735412	1.08713	0.122197	0.839965	0.720506	0.841175	0.180952	0.944889	0.727959	0.964152
12	0.144096	0.987079	0.786936	1.13965	0.139032	0.988198	0.872986	1.16228	0.141564	0.987639	0.829961	1.15097
15	0.145246	1.03613	0.90688	1.1291	0.0948034	0.95131	0.875455	1.08388	0.120025	0.993718	0.891167	1.10649
18	0.144738	0.919225	0.873898	1.08351	0.115315	0.973612	0.830975	1.12842	0.130027	0.946419	0.852436	1.10596
21	0.114343	0.819622	0.777025	0.964918	0.0860719	0.93976	0.788681	1.03162	0.100207	0.879691	0.782853	0.99827
24	0.117876	0.810337	0.741803	1	0.0635467	0.880106	0.705545	1	0.0907113	0.845221	0.723674	1
	cdc14-1 E1				cdc14-1 E2				cdc14-1 Average
	Donor/Actin	42 kb/Actin	27 kb/Actin	Product/Actin	Donor/Actin	42 kb/Actin	27 kb/Actin	Product/Actin	Donor/Actin	42 kb/Actin	27 kb/Actin	Product/Actin
0	1	1	1	0.00562727	1	1	1	0.0511617	1	1	1	0.0283945
1	1.19244	0.783471	1.07194	0.00725662	1.32677	0.89211	1.17164	0.0580029	1.25961	0.83779	1.12179	0.0326298
2	0.982957	0.615525	0.885346	0.00643436	1.00207	0.671063	0.837898	0.0563492	0.992514	0.643294	0.861622	0.0313918
3	0.955985	0.576109	0.79801	0.00620758	0.916032	0.617731	0.735285	0.0528869	0.936009	0.59692	0.766648	0.0295472
4	0.843932	0.514491	0.670205	0.00597772	0.799263	0.52983	0.635286	0.0551075	0.821598	0.52216	0.652745	0.0305426
5	0.652236	0.473773	0.615494	0.0239964	0.641903	0.562424	0.599284	0.0794509	0.647069	0.518098	0.607389	0.0517237
6	0.501544	0.479109	0.557888	0.076522	0.443199	0.492582	0.466808	0.0736829	0.472371	0.485846	0.512348	0.0751025
9	0.240316	0.479668	0.522246	0.465515	0.247494	0.509688	0.497163	0.420664	0.243905	0.494678	0.509704	0.443089
12	0.193441	0.392204	0.494636	0.528029	0.196235	0.385444	0.616442	0.620557	0.194838	0.388824	0.555539	0.574293
15	0.269031	0.364982	0.543705	0.495539	0.246112	0.449705	0.575249	0.63711	0.257572	0.407344	0.559477	0.566324
18	0.262179	0.390539	0.534892	0.544064	0.246803	0.394135	0.50435	0.54612	0.254491	0.392337	0.519621	0.545092
21	0.229115	0.323294	0.497402	0.537915	0.27043	0.368354	0.470345	0.490449	0.249772	0.345824	0.483874	0.514182
24	0.258667	0.342064	0.486947	0.51777	0.315383	0.385742	0.432921	0.428878	0.287025	0.363903	0.459934	0.473324
